# Supplementary material for: An initial genomic blueprint of the healthy human oesophageal microbiome
Source: Access Microbiol. 2023 Jun 26;5(6):acmi000558.v3. doi: 10.1099/acmi.0.000558.v3 (PMC10323806; doi:10.1099/acmi.0.000558.v3)
Supplement: Supplementary material 1 [file acmi-5-558.v3-s001.xls]

## Sheet: Description
Description of tables
Table S1	BioProject PRJNA838635 patient data.
Table S2	Summary of genomic sequencing data for 22 bacterial isolates cultivated form the healthy human oesophagus. Sixteen cultured isolates were removed from analysis due to redundancy in colonial morphology.
Table S3	Summary of metagenomic sequencing data for metagenomes of BioProjects PRJNA838635 & PRJEB25422. Nine metagenomes of BioProject PRJEB25422 were removed from analysis due to low host-depleted read count (<500,000 reads).
Table S4	Genome statistics for genomes and MAGs of >70% completion and <10% contamination constructed from 22 cultured isolates and 63 metagenomic samples of the human oesophagus and saliva. MAGs were binned using MetaBAT2, CONCOCT and MaxBIN2 before refinement using DASTool. All recovered genomes and MAGs have been assigned a quality value, with only ‘High’ and ‘Medium’ quality sequences retained.
Table S5	Taxonomic annotation of 158 recovered genomes or MAGs. Taxonomic classification is designated according to GTDB (release 207v2) and Referenceseeker (release 201). Species clusters are assigned at 95% ANI threshold. Any discrepencies between tools used have been listed.
Table S6	Normalised relative abundance (%) of all recovered bacterial species across metagenomes of BioProjects PRJNA838635 & PRJEB25422. Reads not assigned to a species within our recovered species catalgoue are listed as 'Unmapped'.
Table S7	Average Nucleotide Identity (ANI) between all recovered Rothia species as part of this study and all Rothia muculaginosa species described within the GTDB database. ANI was calculated by FastANI.

## Sheet: TableS1
Table S1. BioProject PRJNA838635 patient data
Patient ID	Sample collected	Age	Gender	Sample type	Presenting complaint
P10	2021-10-11	63	F	Oesophageal brush	Heartburn
P10	2021-10-11	63	F	Saliva	Heartburn
P11	2021-10-11	49	F	Oesophageal brush	Anemia
P11	2021-10-11	49	F	Saliva	Anemia
P12	2021-10-11	47	M	Oesophageal brush	Abdo pain
P12	2021-10-11	47	M	Saliva	Abdo pain
P13	2021-10-11	33	M	Oesophageal brush	Indigestion
P13	2021-10-11	33	M	Saliva	Indigestion
P15	2021-10-12	25	M	Oesophageal brush	Heartburn
P15	2021-10-12	25	M	Saliva	Heartburn
P16	2021-10-12	63	M	Oesophageal brush	Heartburn, Abdo pain
P16	2021-10-12	63	M	Saliva	Heartburn, Abdo pain
P2	2021-09-21	31	F	Oesophageal brush	Heartburn, Abdo pain
P2	2021-09-21	31	F	Saliva	Heartburn, Abdo pain
P3	2021-09-21	20	M	Oesophageal brush	Heamatemsis
P3	2021-09-21	20	M	Saliva	Heamatemsis
P4	2021-09-28	57	F	Oesophageal brush	Abdo pain
P4	2021-09-28	57	F	Saliva	Abdo pain
P5	2021-09-28	31	M	Oesophageal brush	Abdo pain
P5	2021-09-28	31	M	Saliva	Abdo pain
P6	2021-09-28	83	F	Oesophageal brush	Heartburn,Abdo pain,Weight loss
P6	2021-09-28	83	F	Saliva	Heartburn,Abdo pain,Weight loss

## Sheet: TableS2
Table S2. Summary of genomic sequencing data for 22 bacterial isolates cultivated form the healthy human oesophagus
Source_patient	Source	Retained for sequencing	Strain	SampleID	Growth medium	Sequencing reads		Genome assembly
						Total reads	FastP reads removed	Contigs	Longest contig	Genes	N50	Alignment to assembly	CheckM completion	CheckM contamination
P10	Oesophagus	Yes	S182	P10_S182	CAB	942452	38268	479	642205	2571	359412	0.99377	100	2.54
P10	Oesophagus	Yes	S181	P10_S181	BHI	564890	26856	334	285691	2507	138976	0.99288	94.58	0
P10	Oesophagus	Yes	S180	P10_S180	BHI	994366	40770	526	177207	2541	67809	0.990407	100	1.88
P12	Oesophagus	Yes	S184	P12_S184	BHI	1069340	36294	344	190167	2193	98289	0.994498	100	0
P13	Oesophagus	Yes	S183	P13_S183	CAB	751342	48964	194	438366	2081	225157	0.992861	98.28	0
P13	Oesophagus	Yes	S185	P13_S185	BHI	901734	35480	258	636467	2286	339817	0.99496	100	0
P13	Oesophagus	Yes	S178	P13_S178	BHI	975410	63762	218	456917	2685	206387	0.995928	98.28	0.34
P4	Oesophagus	Yes	S143	P4_S143	BHI	939176	33160	206	364273	2265	97045	0.994146	100	0.16
P4	Oesophagus	Yes	S144	P4_S144	BHI	786938	33810	315	342470	2356	223400	0.991336	100	0.86
P16	Oesophagus	Yes	S186	P16_S186	BHI	1016872	239954	196	781843	2660	178596	0.996073	98.28	1.72
P6	Oesophagus	Yes	S145	P6_S145	BHI	696046	45446	108	251264	1794	114092	0.99627	98.28	0
P6	Oesophagus	Yes	S146	P6_S146	CAB	974488	39302	350	269898	2079	106145	0.990393	100	0
P16	Oesophagus	Yes	S149	P16_S149	BHI	667420	28074	324	903857	2420	462904	0.994142	98.28	0
P16	Oesophagus	Yes	S151	P16_S151	BHI	795356	45904	149	417014	1862	227028	0.995901	98.28	0
P2	Oesophagus	Yes	S152	P2_S152	BHI	1012054	36258	175	536395	2132	320409	0.993696	100	1.72
P2	Oesophagus	Yes	S153	P2_S153	BHI	745008	49960	158	265164	1851	113462	0.994563	98.28	0
P2	Oesophagus	Yes	S175	P2_S175	BHI	1135662	43148	108	362707	2048	244479	0.996718	100	0
P3	Oesophagus	Yes	S174	P3_S174	BHI	574246	29280	359	731834	2106	671621	0.993541	98.28	0.86
P3	Oesophagus	Yes	S176	P3_S176	CAB	672532	40434	128	407092	1858	148591	0.995835	98.28	0
P6	Oesophagus	Yes	S173	P6_S173	BHI	781318	22682	271	404389	2342	204121	0.994708	100	2.59
P6	Oesophagus	Yes	S170	P6_S170	BHI	851560	28966	349	311961	2157	99914	0.992441	100	2.59
P6	Oesophagus	Yes	S172	P6_S172	BHI	1010094	31994	252	404389	2313	176814	0.994339	100	1.88
P6	Oesophagus	Redundancy in colonial morphology - Not sequenced
P5	Oesophagus	Redundancy in colonial morphology - Not sequenced
P16	Oesophagus	Redundancy in colonial morphology - Not sequenced
P4	Oesophagus	Redundancy in colonial morphology - Not sequenced
P2	Oesophagus	Redundancy in colonial morphology - Not sequenced
P5	Oesophagus	Redundancy in colonial morphology - Not sequenced
P5	Oesophagus	Redundancy in colonial morphology - Not sequenced
P11	Oesophagus	Redundancy in colonial morphology - Not sequenced
P2	Oesophagus	Redundancy in colonial morphology - Not sequenced
P10	Oesophagus	Redundancy in colonial morphology - Not sequenced
P10	Oesophagus	Redundancy in colonial morphology - Not sequenced
P11	Oesophagus	Redundancy in colonial morphology - Not sequenced
P6	Oesophagus	Redundancy in colonial morphology - Not sequenced
P2	Oesophagus	Redundancy in colonial morphology - Not sequenced
P6	Oesophagus	Redundancy in colonial morphology - Not sequenced
P4	Oesophagus	Redundancy in colonial morphology - Not sequenced

## Sheet: TableS3
Table S3. Summary of metagenomic sequencing data for metagenomes of BioProjects PRJNA838635 & PRJEB25422.
Patient ID	Sample collected	Age	Gender	Sample type	Presenting complaint	BioProject	SampleID	Instrument	Sample Name	Total reads	FastP reads removed	Host reads removed	Host mapping %	Final read count	Num contigs (>1000)	Num Contigs > 10 kb	longest contig	Num genes	N50	Number of contigs assembled to medium or high quality MAGS	Percentage of contigs assembled to medium or high quality MAGS
P10	2021-10-11	63	F	Oesophageal brush	Heartburn	PRJNA838635	SAMN28455861	Illumina Novaseq 6000	P10B	90511118	1786016	76725708	86.4758	11999394	15996	396	95419	47030	3102	1418	0.0886472
P10	2021-10-11	63	F	Saliva	Heartburn	PRJNA838635	SAMN28455862	Illumina Novaseq 6000	P10S	119685620	2626224	103516136	88.4304	13543260	23159	681	378179	70944	3224	777	0.0335507
P11	2021-10-11	49	F	Oesophageal brush	Anemia	PRJNA838635	SAMN28455863	Illumina Novaseq 6000	P11B	1.33528e+08	2461816	1.18492e+08	90.4059	12574640	29994	879	264895	89802	3250	2871	0.0957191
P11	2021-10-11	49	F	Saliva	Anemia	PRJNA838635	SAMN28455864	Illumina Novaseq 6000	P11S	120445478	2369454	114048338	96.5889	4027686	13339	114	36766	34989	2108	474	0.0355349
P12	2021-10-11	47	M	Oesophageal brush	Abdo pain	PRJNA838635	SAMN28455865	Illumina Novaseq 6000	P12B	141235998	2869884	135644356	98.0329	2721758	4697	4	16472	13710	1579	0	0
P12	2021-10-11	47	M	Saliva	Abdo pain	PRJNA838635	SAMN28455866	Illumina Novaseq 6000	P12S	124573294	2451174	118592556	97.1098	3529564	9872	72	76491	26982	2117	724	0.0733387
P13	2021-10-11	33	M	Oesophageal brush	Indigestion	PRJNA838635	SAMN28455867	Illumina Novaseq 6000	P13B	83330140	1567978	78514668	96.0281	3247494	10640	117	108331	28846	2206	988	0.0928571
P13	2021-10-11	33	M	Saliva	Indigestion	PRJNA838635	SAMN28455868	Illumina Novaseq 6000	P13S	112246640	1955770	86191070	78.1489	24099800	40851	984	271006	114841	2851	3174	0.077697
P15	2021-10-12	25	M	Oesophageal brush	Heartburn	PRJNA838635	SAMN28455869	Illumina Novaseq 6000	P15B	56684958	1125948	54269320	97.6787	1289690	2610	9	26720	6468	1629	0	0
P15	2021-10-12	25	M	Saliva	Heartburn	PRJNA838635	SAMN28455870	Illumina Novaseq 6000	P15S	116676024	2125094	99130416	86.5383	15420514	37854	1158	487673	112754	3190	2068	0.054631
P16	2021-10-12	63	M	Oesophageal brush	Heartburn, Abdo pain	PRJNA838635	SAMN28455871	Illumina Novaseq 6000	P16B	55882526	1054632	52350126	95.4808	2477768	4246	169	96085	14111	3889	268	0.0631182
P16	2021-10-12	63	M	Saliva	Heartburn, Abdo pain	PRJNA838635	SAMN28455872	Illumina Novaseq 6000	P16S	100353858	1917440	93588758	95.0753	4847660	11872	187	218896	33798	2641	432	0.0363881
P2	2021-09-21	31	F	Oesophageal brush	Heartburn, Abdo pain	PRJNA838635	SAMN28455851	Illumina Novaseq 6000	P2B	73517112	2294222	66654994	93.5865	4567896	11124	42	58719	27199	1989	165	0.0148328
P2	2021-09-21	31	F	Saliva	Heartburn, Abdo pain	PRJNA838635	SAMN28455852	Illumina Novaseq 6000	P2S	61164038	1406092	57142008	95.6224	2615938	10907	79	103384	26402	2103	1007	0.092326
P3	2021-09-21	20	M	Oesophageal brush	Heamatemsis	PRJNA838635	SAMN28455853	Illumina Novaseq 6000	P3B	69667486	1816122	62480312	92.0841	5371052	10976	155	44051	28333	2304	1094	0.099672
P3	2021-09-21	20	M	Saliva	Heamatemsis	PRJNA838635	SAMN28455854	Illumina Novaseq 6000	P3S	61374106	1343908	51826128	86.3334	8204070	23864	342	106496	59153	2307	2573	0.107819
P4	2021-09-28	57	F	Oesophageal brush	Abdo pain	PRJNA838635	SAMN28455855	Illumina Novaseq 6000	P4B	76440630	1501264	69274960	92.4413	5664406	3577	140	374053	13215	5570	156	0.043612
P4	2021-09-28	57	F	Saliva	Abdo pain	PRJNA838635	SAMN28455856	Illumina Novaseq 6000	P4S	80474504	1347846	75102168	94.9139	4024490	6170	162	577229	20135	3025	259	0.0419773
P5	2021-09-28	31	M	Oesophageal brush	Abdo pain	PRJNA838635	SAMN28455857	Illumina Novaseq 6000	P5B	79453566	1485730	65122860	83.5253	12844976	23503	747	371265	74128	3490	3741	0.159171
P5	2021-09-28	31	M	Saliva	Abdo pain	PRJNA838635	SAMN28455858	Illumina Novaseq 6000	P5S	83225362	1545590	69127624	84.6325	12552148	27023	799	306961	81710	3381	1238	0.0458128
P6	2021-09-28	83	F	Oesophageal brush	Heartburn,Abdo pain,Weight loss	PRJNA838635	SAMN28455859	Illumina Novaseq 6000	P6B	114237328	2380576	101227458	90.4974	10629294	9487	240	411653	31825	3870	223	0.0235059
P6	2021-09-28	83	F	Saliva	Heartburn,Abdo pain,Weight loss	PRJNA838635	SAMN28455860	Illumina Novaseq 6000	P6S	94164730	1880176	73584548	79.7366	18700006	22532	839	467112	77519	4546	1614	0.0716315
H98	N/A	55	F	Oesophageal brush	None	PRJEB25422	ERR2373050	Illumina HiSeq 2500	SAMEA104668136	NA	NA	NA	NA	NA	NA	NA	NA	NA	NA	0	N/A
H96	N/A	70	F	Oesophageal brush	None	PRJEB25422	ERR2373052	Illumina HiSeq 2500	SAMEA104668138	14268706	882106	10731496	80.166	2655104	19774	574	93394	58993	3110	151	0.00763629
H95	N/A	23	F	Oesophageal brush	None	PRJEB25422	ERR2373053	Illumina HiSeq 2500	SAMEA104668139	11367760	852106	9505828	90.3969	1009826	7502	174	61204	20050	2432	244	0.0325247
H90	N/A	49	M	Oesophageal brush	None	PRJEB25422	ERR2373055	Illumina HiSeq 2500	SAMEA104668141	12128918	906994	9132454	81.3805	2089470	19146	210	71443	48096	2106	0	0
H88	N/A	68	M	Oesophageal brush	None	PRJEB25422	ERR2373058	Illumina HiSeq 2500	SAMEA104668144	16388254	1196154	14648586	96.4224	543514	651	27	232034	3828	81570	60	0.0921659
H87	N/A	59	M	Oesophageal brush	None	PRJEB25422	ERR2373061	Illumina HiSeq 2500	SAMEA104668147	11005826	846150	9338438	91.9167	821238	5243	66	215733	15091	2569	63	0.012016
H86	N/A	71	F	Oesophageal brush	None	PRJEB25422	ERR2373067	Illumina HiSeq 2500	SAMEA104668153	12437918	957208	10472304	91.2165	1008406	9821	125	39543	24207	2080	0	0
H85	N/A	32	M	Oesophageal brush	None	PRJEB25422	ERR2373068	Illumina HiSeq 2500	SAMEA104668154	14661284	855058	13085940	94.7829	720286	5710	48	48025	14366	2105	0	0
H83	N/A	68	F	Oesophageal brush	None	PRJEB25422	ERR2373069	Illumina HiSeq 2500	SAMEA104668155	13436040	929512	10468728	83.7061	2037800	15032	228	180437	41776	2389	0	0
H81	N/A	33	M	Oesophageal brush	None	PRJEB25422	ERR2373074	Illumina HiSeq 2500	SAMEA104668160	12570628	845500	7237594	61.7272	4487534	19361	214	435745	50202	2269	64	0.00330561
H80	N/A	61	F	Oesophageal brush	None	PRJEB25422	ERR2373075	Illumina HiSeq 2500	SAMEA104668161	15567250	1054692	8142966	56.1098	6369592	20341	524	273345	60881	3143	322	0.0158301
H8	N/A	73	F	Oesophageal brush	None	PRJEB25422	ERR2373076	Illumina HiSeq 2500	SAMEA104668162	14403558	1012406	11964240	89.3444	1426912	1495	1	16653	3894	1452	0	0
H79	N/A	51	F	Oesophageal brush	None	PRJEB25422	ERR2373077	Illumina HiSeq 2500	SAMEA104668163	10825136	914240	8338330	84.133	1572566	6375	61	29259	16298	2271	0	0
H73	N/A	57	F	Oesophageal brush	None	PRJEB25422	ERR2373078	Illumina HiSeq 2500	SAMEA104668164	15254126	975206	12110718	84.8154	2168202	6099	62	342001	16820	2224	48	0.00787014
H71	N/A	72	M	Oesophageal brush	None	PRJEB25422	ERR2373080	Illumina HiSeq 2500	SAMEA104668166	15585230	1136200	12185288	84.3329	2263742	9065	21	24052	21343	1718	0	0
H70	N/A	49	M	Oesophageal brush	None	PRJEB25422	ERR2373081	Illumina HiSeq 2500	SAMEA104668167	14152444	858396	7841632	58.986	5452416	13286	599	226879	48380	4836	461	0.0346982
H69	N/A	41	M	Oesophageal brush	None	PRJEB25422	ERR2373083	Illumina HiSeq 2500	SAMEA104668169	15271708	1178906	12218558	86.7007	1874244	5574	77	25930	14179	2166	0	0
H67	N/A	55	F	Oesophageal brush	None	PRJEB25422	ERR2373085	Illumina HiSeq 2500	SAMEA104668171	17216264	1228242	13769596	86.1244	2218426	3919	117	68552	11678	2847	239	0.0609849
H66	N/A	60	F	Oesophageal brush	None	PRJEB25422	ERR2373089	Illumina HiSeq 2500	SAMEA104668175	12276696	1132664	10609122	95.2	534910	1235	28	289506	4540	32971	43	0.0348178
H63	N/A	26	M	Oesophageal brush	None	PRJEB25422	ERR2373090	Illumina HiSeq 2500	SAMEA104668176	16795510	1243314	14979608	96.3183	572588	4132	62	46308	11436	2315	212	0.0513069
H6	N/A	56	F	Oesophageal brush	None	PRJEB25422	ERR2373092	Illumina HiSeq 2500	SAMEA104668178	14862076	982182	11099674	79.9694	2780220	8782	559	338479	34971	8207	770	0.0876793
H59	N/A	50	F	Oesophageal brush	None	PRJEB25422	ERR2373093	Illumina HiSeq 2500	SAMEA104668179	16392014	1185702	10311132	67.8082	4895180	18934	839	260710	66330	4727	740	0.0390831
H58	N/A	58	F	Oesophageal brush	None	PRJEB25422	ERR2373095	Illumina HiSeq 2500	SAMEA104668181	18716684	1496370	11317718	65.7231	5902596	33342	660	234005	94416	2547	651	0.0195249
H57	N/A	39	F	Oesophageal brush	None	PRJEB25422	ERR2373096	Illumina HiSeq 2500	SAMEA104668182	NA	NA	NA	NA	NA	NA	NA	NA	NA	NA	0	N/A
H55	N/A	57	M	Oesophageal brush	None	PRJEB25422	ERR2373097	Illumina HiSeq 2500	SAMEA104668183	11196006	864456	8846580	85.6268	1484970	9175	231	194141	28376	3148	105	0.0114441
H53M	N/A	60	F	Oesophageal brush	None	PRJEB25422	ERR2373098	Illumina HiSeq 2500	SAMEA104668184	16205326	1250102	14278902	95.4777	676322	5205	12	21673	11574	1621	0	0
H52	N/A	53	M	Oesophageal brush	None	PRJEB25422	ERR2373103	Illumina HiSeq 2500	SAMEA104668189	NA	NA	NA	NA	NA	NA	NA	NA	NA	NA	0	N/A
H51	N/A	65	F	Oesophageal brush	None	PRJEB25422	ERR2373106	Illumina HiSeq 2500	SAMEA104668192	17029998	1295700	14969090	95.1367	765208	4210	141	241945	13236	3307	162	0.0384798
H5	N/A	58	F	Oesophageal brush	None	PRJEB25422	ERR2373107	Illumina HiSeq 2500	SAMEA104668193	13822674	1210758	11981516	95.0016	630400	4399	64	40330	11496	2096	280	0.0636508
H49	N/A	50	F	Oesophageal brush	None	PRJEB25422	ERR2373109	Illumina HiSeq 2500	SAMEA104668195	NA	NA	NA	NA	NA	NA	NA	NA	NA	NA	0	N/A
H48	N/A	34	F	Oesophageal brush	None	PRJEB25422	ERR2373110	Illumina HiSeq 2500	SAMEA104668196	10152286	1108190	7228864	79.9291	1815232	2128	128	312066	10605	11258	90	0.0422932
H44	N/A	47	F	Oesophageal brush	None	PRJEB25422	ERR2373111	Illumina HiSeq 2500	SAMEA104668197	12896682	1078340	10374438	87.7825	1443904	10790	175	185873	30864	2708	0	0
H41	N/A	31	F	Oesophageal brush	None	PRJEB25422	ERR2373112	Illumina HiSeq 2500	SAMEA104668198	14331384	1158202	12572138	95.4374	601044	5379	53	22865	13536	2144	0	0
H38	N/A	66	M	Oesophageal brush	None	PRJEB25422	ERR2373117	Illumina HiSeq 2500	SAMEA104668203	13891920	878980	10018000	76.9849	2994940	13011	355	122431	39003	3015	217	0.0166782
H37	N/A	39	F	Oesophageal brush	None	PRJEB25422	ERR2373118	Illumina HiSeq 2500	SAMEA104668204	17181326	1298238	15253170	96.034	629918	6276	4	14464	14206	1669	0	0
H34	N/A	63	M	Oesophageal brush	None	PRJEB25422	ERR2373119	Illumina HiSeq 2500	SAMEA104668205	1.65415e+07	1.25983e+06	10602350	69.3793	4679364	19303	829	138803	64695	4201	634	0.0328446
H32	N/A	69	M	Oesophageal brush	None	PRJEB25422	ERR2373121	Illumina HiSeq 2500	SAMEA104668207	9463736	682492	8008624	91.2015	772620	6365	215	113457	21002	3678	245	0.0384918
H30	N/A	65	F	Oesophageal brush	None	PRJEB25422	ERR2373122	Illumina HiSeq 2500	SAMEA104668208	11001524	833670	8416274	82.7734	1751580	3362	68	33439	9362	2373	0	0
H3	N/A	53	F	Oesophageal brush	None	PRJEB25422	ERR2373123	Illumina HiSeq 2500	SAMEA104668209	11537686	893568	8928778	83.8846	1715340	16409	226	173412	42150	2270	778	0.047413
H29	N/A	82	M	Oesophageal brush	None	PRJEB25422	ERR2373124	Illumina HiSeq 2500	SAMEA104668210	12552696	872004	10235802	87.6301	1444890	10879	180	95964	29519	2468	162	0.0148911
H28	N/A	31	F	Oesophageal brush	None	PRJEB25422	ERR2373125	Illumina HiSeq 2500	SAMEA104668211	NA	NA	NA	NA	NA	NA	NA	NA	NA	NA	0	N/A
H23	N/A	67	M	Oesophageal brush	None	PRJEB25422	ERR2373127	Illumina HiSeq 2500	SAMEA104668213	4891538	273574	3860092	83.5886	757872	241	33	172943	2142	77324	0	0
H20	N/A	50	F	Oesophageal brush	None	PRJEB25422	ERR2373133	Illumina HiSeq 2500	SAMEA104668219	NA	NA	NA	NA	NA	NA	NA	NA	NA	NA	0	N/A
H19	N/A	59	M	Oesophageal brush	None	PRJEB25422	ERR2373134	Illumina HiSeq 2500	SAMEA104668220	NA	NA	NA	NA	NA	NA	NA	NA	NA	NA	0	N/A
H15	N/A	69	F	Oesophageal brush	None	PRJEB25422	ERR2373136	Illumina HiSeq 2500	SAMEA104668222	12310136	898202	10296040	90.2217	1115894	1597	64	406286	7943	36953	91	0.0569818
H12	N/A	49	F	Oesophageal brush	None	PRJEB25422	ERR2373138	Illumina HiSeq 2500	SAMEA104668224	12479652	755318	10552320	90.0036	1172014	3874	199	88799	14288	4804	135	0.0348477
H10M	N/A	54	M	Oesophageal brush	None	PRJEB25422	ERR2373139	Illumina HiSeq 2500	SAMEA104668225	NA	NA	NA	NA	NA	NA	NA	NA	NA	NA	0	N/A
H103	N/A	33	F	Oesophageal brush	None	PRJEB25422	ERR2373140	Illumina HiSeq 2500	SAMEA104668226	16552760	1222782	14813722	96.6324	516256	4145	52	21393	10624	2221	0	0
H102	N/A	21	F	Oesophageal brush	None	PRJEB25422	ERR2373144	Illumina MiSeq	SAMEA104668230	5138312	211734	3839520	77.9348	1087058	6667	255	255186	22512	4703	102	0.0152992
H101	N/A	29	F	Oesophageal brush	None	PRJEB25422	ERR2373146	Illumina MiSeq	SAMEA104668232	NA	NA	NA	NA	NA	NA	NA	NA	NA	NA	0	N/A

## Sheet: TableS4
Table S4. Genome statistics for genomes and MAGs of >70% completion and <10% contamination constructed from 22 cultured isolates and 63 metagenomic samples of the human oesophagus and saliva.
Isolate or MAG	Bin Id	Coverage	Genome size (Mbp)	GC	Gene count	Completeness	Contamination	Strain heterogeneity	Q-score	Q-value	# contigs	N50 (contigs)	Mean contig length (bp)	Longest contig (bp)	# unique markers (of 43)	# multi-copy
Isolate	P10C2_S182	59.34	2.3377	48.0541	2495	100	2.54	0	87.3	High	485	341470	4819	360525	41	2
Isolate	P10C4_S180	60.56	2.36632	39.1662	2472	100	1.88	0	90.6	High	537	67080	4404	177207	42	1
Isolate	P12C1_S184	75.54	2.04978	39.3865	2139	100	0	0	100	High	350	81766	5854	190167	43	0
Isolate	P13C1_S183	41.78	2.48976	59.2572	1951	98.28	0	0	98.28	High	221	91436	11262	167723	41	0
Isolate	P13C2_S185	57.72	2.23819	49.0453	2262	100	0	0	100	High	261	337314	8574	451172	43	0
Isolate	P13C3_S178	49.14	2.74059	32.8571	2617	98.28	0.34	0	96.58	High	227	108531	12069	406496	43	0
Isolate	P14C1_S143	58.13	2.2875	39.6138	2209	100	0.16	0	99.2	High	216	79883	10586	358828	42	1
Isolate	P14C2_S144	47.74	2.34265	48.898	2319	100	0.86	0	95.7	High	321	148364	7296	342470	42	1
Isolate	P16C2_S186	42.59	2.71606	32.8133	2593	98.28	1.72	0	89.68	High	201	158075	13510	400893	43	0
Isolate	P17C1_S145	42.87	2.23597	62.0106	1746	98.28	0	0	98.28	High	142	45631	15741	135273	41	0
Isolate	P18C1_S146	69.69	1.9312	39.5245	1998	100	0	0	100	High	356	99924	5423	224830	43	0
Isolate	P19C2_S149	38.22	2.52798	53.194	2396	98.28	0	0	98.28	High	345	140871	7326	343546	41	0
Isolate	P19C5_S151	48.85	2.27646	59.4444	1778	98.28	0	0	98.28	High	162	144565	14050	259069	41	0
Isolate	P20C1_S152	66.58	2.17415	39.9222	2084	100	1.72	0	91.4	High	186	187456	11683	298510	43	0
Isolate	P20C2_S153	45.17	2.27629	61.8242	1778	98.28	0	0	98.28	High	189	61277	12040	168808	41	0
Isolate	P2C5_S175	74.86	2.15119	39.9137	1999	100	0	0	100	High	128	128997	16790	262046	43	0
Isolate	P3C1_S174	37.12	2.2404	58.085	1862	98.28	0.86	0	93.98	High	382	88214	5863	420579	41	0
Isolate	P3C3_S176	43.18	2.17591	58.9699	1781	98.28	0	0	98.28	High	146	89789	14900	171376	41	0
Isolate	P6C1_S173	49	2.3232	39.5146	2289	100	2.59	0	87.05	High	281	161932	8264	374182	43	0
Isolate	P6C3_S170	60.76	2.00003	39.438	2087	100	2.59	0	87.05	High	358	70339	5584	266894	42	1
Isolate	P6C5-3_S172	63.09	2.3151	39.5206	2267	100	1.88	0	90.6	High	264	140923	8764	374182	42	1
MAG	ERR2373052_bin.19	14.6727	2.45736	36.618	2092	96.55	0.86	0	92.25	High	151	24429	16273	79087	43	0
MAG	ERR2373058_bin.001	32.5831	2.13666	39.6795	2081	100	0	0	100	High	60	123949	35610	232034	43	0
MAG	ERR2373061_bin.10	15.6844	2.14292	39.987	2086	100	0	0	100	High	63	76023	34014	215733	43	0
MAG	ERR2373074_bin.30.1	77.6925	2.591	46.2106	2000	100	0	0	100	High	64	125701	40484	435745	42	0
MAG	ERR2373075_bin.61	63.2431	2.65948	37.1816	2192	100	0.86	0	95.7	High	66	59270	40295	191802	43	0
MAG	ERR2373078_bin.001	16.2411	2.07774	40.0105	1969	98.28	0	0	98.28	High	48	69275	43286	342001	43	0
MAG	ERR2373081_bin.16	54.2089	2.44475	59.0908	1923	98.28	0	0	98.28	High	91	85198	26865	201006	41	0
MAG	ERR2373081_bin.1.1	20.8276	1.89166	38.2382	1861	96.38	1.72	100	87.78	High	55	59506	34393	179658	30	0
MAG	ERR2373081_bin.13	22.6332	2.06196	38.626	1947	95.69	3.45	66.67	78.44	High	91	35547	22658	83405	40	0
MAG	ERR2373085_bin.3	10.6589	2.98993	40.7789	2426	96.55	0	0	96.55	High	239	18021	12510	68552	43	0
MAG	ERR2373089_bin.001	27.97	2.08711	40.062	2003	100	0	0	100	High	43	117971	48537	289506	43	0
MAG	ERR2373090_bin.4.1	10.7345	1.70908	40.1635	1762	93.1	4.18	100	72.2	High	212	11075	8061	46308	40	2
MAG	ERR2373092_bin.31.1	34.3212	3.1214	40.6679	2669	94.55	0.16	100	93.75	High	289	14795	10800	74234	40	0
MAG	ERR2373092_bin.52	11.4937	2.76058	41.5002	2273	93.65	0	0	93.65	High	121	36447	22814	151823	34	0
MAG	ERR2373092_bin.53.1	24.6009	1.51101	48.1778	1375	100	0.69	0	96.55	High	88	40127	17170	133469	42	0
MAG	ERR2373092_bin.8	13.6536	2.57294	37.2378	2124	100	0.86	0	95.7	High	145	26872	17744	104879	43	0
MAG	ERR2373092_bin.2	52.2933	2.49796	41.3821	2092	90.14	0	0	90.14	High	49	86451	50978	338479	21	0
MAG	ERR2373093_bin.11.1	12.4492	1.49422	48.3668	1422	98.82	0	0	98.82	High	187	15393	7990	82192	41	0
MAG	ERR2373093_bin.42	11.2352	1.70123	45.5783	1872	93.1	2.59	50	80.15	High	273	9893	6231	44683	42	0
MAG	ERR2373093_bin.49	16.1891	2.41571	55.7858	1983	100	0	0	100	High	83	68734	29104	192236	42	0
MAG	ERR2373093_bin.60	17.4968	2.44685	58.9957	1943	96.55	4.23	12.5	75.4	High	197	28517	12420	165247	35	5
MAG	ERR2373095_bin.2	32.9923	2.41936	54.2544	1954	100	1.72	100	91.4	High	61	89840	39661	205296	42	0
MAG	ERR2373095_bin.15	21.0884	0.862849	35.6145	843	97.67	0	0	97.67	High	98	11888	8804	39085	41	0
MAG	ERR2373095_bin.17	28.5707	3.22701	41.732	2614	95.3	1.72	100	86.7	High	132	50230	24447	163468	25	0
MAG	ERR2373097_bin.1	35.8411	3.16865	41.2595	2654	100	3.45	100	82.75	High	105	85537	30177	194141	40	3
MAG	ERR2373106_bin.2	14.3748	3.10281	40.6038	2490	94.67	1.88	100	85.27	High	162	33392	19153	127176	40	1
MAG	ERR2373110_bin.8	31.6585	2.51142	46.051	2000	100	2.59	0	87.05	High	62	99538	40506	190492	42	0
MAG	ERR2373110.28	124.22	2.14648	39.6194	1983	100	0	0	100	High	28	125557	76659	312066	43	0
MAG	ERR2373117_bin.7	14.5458	0.735988	43.1454	790	97.67	0	0	97.67	High	17	67376	43293	122431	40	0
MAG	ERR2373119_bin.63	14.47	1.82262	44.8205	1999	99.53	0.86	0	95.23	High	336	8487	5424	65513	40	0
MAG	ERR2373119_bin.1	27.4312	2.67965	36.9632	2296	98.28	0.86	0	93.98	High	118	33369	22708	130064	43	0
MAG	ERR2373119_bin.14	91.353	3.33547	41.7032	2736	90.13	0	0	90.13	High	180	34942	18530	104619	37	0
MAG	ERR2373121_bin.31	11.6918	1.97365	51.8702	2156	98.28	0	0	98.28	High	245	12263	8055	113457	43	0
MAG	ERR2373136_bin.10	28.2582	2.09584	40.3992	2032	100	0	0	100	High	29	133174	72270	406286	43	0
MAG	ERR2373136_bin.18.1	75.0041	1.92515	40.1927	1849	100	0	0	100	High	62	80417	31050	193987	43	0
MAG	ERR2373138_bin.5.1	30.5171	2.5564	47.1406	2112	94.83	1.72	100	86.23	High	135	30695	18936	88799	42	0
MAG	ERR2373144_bin.16.1	15.7127	2.11193	39.9086	2055	100	0	0	100	High	62	115353	34063	255186	43	0
MAG	ERR2373144_bin.4	20.7252	1.88356	40.0514	1800	99.43	4.31	100	77.88	High	40	64894	47088	163204	42	0
MAG	P10B_S6_bin.1.1	24.2217	2.84564	41.9161	2379	91.38	0	0	91.38	High	603	5625	4719	34035	42	0
MAG	P10B_S6_bin.12	21.8026	2.01866	57.8398	1721	98.28	0.16	0	97.48	High	90	37475	22429	95419	41	1
MAG	P10B_S6_bin.30	16.8271	2.20599	55.9824	1810	100	0	0	100	High	242	13832	9115	52414	43	0
MAG	P10S_S17_bin.16.1	12.5494	2.27269	56.068	1937	92.24	0	0	92.24	High	232	15790	9796	46222	42	0
MAG	P10S_S17_bin.36.1	27.8503	2.29883	55.6161	1847	100	0	0	100	High	44	71846	52246	378179	43	0
MAG	P10S_S17_bin.63.1	135.795	3.13017	41.0786	2589	98.28	0	0	98.28	High	218	25455	14358	103199	43	0
MAG	P10S_S17_bin.64.1	77.4472	1.76825	39.5982	1868	96.55	2.19	100	85.6	High	283	8592	6248	38478	41	2
MAG	P11B_S7_bin.1.1	37.3536	1.71135	45.9029	1708	100	4.23	66.67	78.85	High	211	16392	8110	100566	40	3
MAG	P11B_S7_bin.3	39.4309	2.42754	58.9432	1816	98.28	0	0	98.28	High	129	80796	18818	264895	41	0
MAG	P11B_S7_bin.41	24.8854	2.72909	57.3295	2469	94.7	0	0	94.7	High	372	10798	7336	53386	32	0
MAG	P11B_S7_bin.5.1	10.646	1.20376	49.5833	1216	91.38	0.47	33.33	89.03	High	367	4092	3280	22913	40	1
MAG	P11B_S7_bin.59.1	26.7344	2.33187	56.073	1964	98.28	0.86	100	93.98	High	188	20092	12403	83045	42	0
MAG	P11B_S7_bin.6	85.5655	2.40251	55.4523	1891	100	0	0	100	High	109	78111	22041	216216	43	0
MAG	P11B_S7_bin.86.1	28.6982	2.10493	50.1755	2066	94.67	1.72	100	86.07	High	261	10633	8064	50573	38	0
MAG	P11B_S7_bin.97.1	14.8309	2.05691	57.928	1842	94.83	2.07	50	84.48	High	213	16283	9656	50620	41	1
MAG	P12S_S19_bin.43.1	12.7718	2.32647	61.6273	2262	93.62	3.94	87.5	73.92	High	724	4007	3213	16666	34	5
MAG	P13B_S9_bin.48	29.4967	2.15889	49.4486	2088	94.14	0.16	0	93.34	High	106	34448	20366	108331	23	1
MAG	P13S_S20_bin.18.1	12.318	0.574691	42.5331	591	97.67	0	0	97.67	High	147	4657	3909	14284	39	0
MAG	P13S_S20_bin.31.1	15.5389	2.22933	56.2672	1871	92.24	0	0	92.24	High	210	16667	10615	96935	42	0
MAG	P13S_S20_bin.38.1	22.086	1.67043	46.1392	1733	93.1	2.74	66.67	79.4	High	268	11427	6232	50680	40	1
MAG	P13S_S20_bin.4.1	13.5026	1.82954	42.2781	1827	91.38	0	0	91.38	High	504	4560	3630	20668	43	0
MAG	P13S_S20_bin.64	87.5376	2.36761	55.6378	1853	100	0	0	100	High	86	55996	27530	180684	43	0
MAG	P13S_S20_bin.72.1	13.0805	1.73141	48.3782	1615	92.63	1.02	0	87.53	High	304	7518	5695	36618	39	2
MAG	P13S_S20_bin.74.1	711.513	2.2277	49.2325	2137	100	0	0	100	High	45	134292	49504	271006	43	0
MAG	P13S_S202_bin.20	16.4877	1.29965	48.8285	1148	96.55	0	0	96.55	High	98	19287	13261	68981	42	0
MAG	P13S_S202_bin.3.1	50.8946	2.32362	64.9575	1956	98.28	0	0	98.28	High	75	49097	30981	178881	42	0
MAG	P15S_S21_bin.43.1	65.756	2.30051	56.002	1822	98.28	0	0	98.28	High	25	176075	92020	369042	42	0
MAG	P15S_S21_bin.79.1	20.9369	1.40674	44.8004	1302	94.83	0.86	0	90.53	High	125	19707	11253	58785	33	0
MAG	P15S_S212_bin.10	45.8638	1.44074	45.8049	1502	95.38	1.72	100	86.78	High	181	11360	7959	50997	40	0
MAG	P15S_S212_bin.32.1	12.6167	2.17776	49.485	2020	90.91	0.16	100	90.11	High	224	13014	9722	48785	37	1
MAG	P16B_S11_bin.3.1	56.6541	2.16751	59.8418	1716	94.83	0	0	94.83	High	79	41684	27436	96085	41	0
MAG	P16B_S11_bin.51	13.8923	2.0583	57.8344	1814	96.55	0	0	96.55	High	189	17218	10890	57444	42	0
MAG	P16S_S22_bin.11.1	11.4162	1.92529	58.0522	1844	96.39	0	0	96.39	High	378	6664	5093	56795	41	0
MAG	P16S_S222_bin.7.1	154.724	2.18623	59.73	1729	98.28	0	0	98.28	High	54	58045	40485	218896	41	0
MAG	P2B_S1_bin.0.1	11.8374	0.661434	43.649	790	95.35	0	0	95.35	High	165	5257	4008	21657	40	0
MAG	P2S_S12_bin.53.1	11.9584	2.1506	60.1916	2076	96.39	4.02	100	76.29	High	702	3730	3063	18006	39	1
MAG	P4B_S3_bin.2	312.89	2.26799	59.661	1737	98.28	0	0	98.28	High	24	213016	94499	374053	41	0
MAG	P4S_S142_bin.7	180.516	2.2604	59.7253	1736	98.28	0	0	98.28	High	21	185339	107638	577229	41	0
MAG	P5B_S4_bin.14.1.1	53.3216	1.5302	45.6856	1548	96.55	1.88	50	87.15	High	151	14305	10133	44264	40	1
MAG	P5B_S4_bin.50.1	27.2735	2.08274	49.6068	2056	98.28	1.72	100	89.68	High	178	19139	11700	73807	43	0
MAG	P5S_S15_bin.37.1	10.9924	2.0718	56.1756	1815	94.51	1.88	66.67	85.11	High	410	7019	5053	34490	39	2
MAG	P5S_S15_bin.88.1	16.0478	1.41321	48.8979	1409	98.28	1.72	100	89.68	High	309	6799	4573	37626	42	0
MAG	P5S_S152_bin.6.1	18.531	1.6664	39.9318	1693	96.55	2.04	66.67	86.35	High	232	8514	7182	30746	40	3
MAG	P6B_S5_bin.002	84.1813	2.18548	57.7666	1834	98.28	0	0	98.28	High	38	158903	57512	392265	42	0
MAG	P6B_S5_bin.3	37.5124	1.8799	39.7606	1812	100	0	0	100	High	79	39992	23796	98025	43	0
MAG	P6B_S5_bin.35	172.996	1.87481	40.3163	1800	100	0	0	100	High	73	37228	25682	113033	43	0
MAG	P6B_S5_bin.55	385.845	2.34114	59.4632	1845	98.28	0	0	98.28	High	33	199191	70943	411653	41	0
MAG	P6S_S16_bin.19.1	246.315	2.42393	59.4284	1916	96.55	0	0	96.55	High	55	96300	44071	297204	33	0
MAG	P6S_S16_bin.68.1	16.656	2.01731	57.7543	1742	96.55	0	0	96.55	High	114	28327	17695	58813	40	0
MAG	P6S_S16_bin.70.1	31.1971	1.71641	45.6932	1646	100	0.86	0	95.7	High	80	35543	21455	84340	43	0
MAG	P6S_S16_bin.76.1	68.3137	2.37532	59.8742	2234	95.39	0	0	95.39	High	95	36755	25003	127121	31	0
MAG	P6S_S162_bin.11.1	162.439	1.86322	39.6087	1760	100	0	0	100	High	27	138387	69008	334610	43	0
MAG	P6S_S162_bin.16.1	295.539	2.87656	40.8928	2281	96.55	0	0	96.55	High	68	58787	42302	245682	43	0
MAG	P6S_S162_bin.5	18.1538	2.10344	38.7709	2129	94.83	0	0	94.83	High	301	8704	6988	31091	43	0
Isolate	P10C3_S181	34.3	2.35112	53.6991	2361	94.58	0	0	94.58	Medium	341	105119	6892	285691	34	0
MAG	ERR2373053_bin.3	14.3153	2.99891	40.716	2466	86.68	2.59	100	73.73	Medium	244	18275	12290	61204	33	0
MAG	ERR2373075_bin.1	17.9389	1.27991	45.8934	1366	79.86	1.72	100	71.26	Medium	208	6777	6153	37997	36	0
MAG	ERR2373075_bin.2	59.5589	1.80423	41.3893	1443	70.52	1.41	88.89	63.47	Medium	48	66008	37588	273345	34	7
MAG	ERR2373081_bin.4	10.9581	2.02918	55.8018	1697	89.66	3.61	66.67	71.61	Medium	224	11785	9058	36823	40	2
MAG	ERR2373092_bin.0	15.879	1.94878	40.7073	1621	77.82	5.17	61.11	51.97	Medium	78	54683	24984	142913	29	10
MAG	ERR2373095_bin.12	15.8827	2.20747	38.2101	1965	89.66	0	0	89.66	Medium	360	7053	6131	29099	42	0
MAG	ERR2373107_bin.7.1	16.6577	1.85053	40.0723	1891	88.64	1.72	100	80.04	Medium	280	10703	6609	40330	40	1
MAG	ERR2373117_bin.6	50.6145	3.02643	41.8264	2488	81.9	5.67	60	53.55	Medium	200	23643	15132	121096	35	1
MAG	ERR2373123_bin.17.1	15.2802	3.15377	40.5707	3025	74.83	2.35	100	63.08	Medium	778	4552	4053	29281	38	3
MAG	ERR2373124_bin.2.1	21.3367	2.78249	40.7393	2271	88.09	3.35	55.56	71.34	Medium	162	25053	17175	95964	30	5
MAG	P10B_S6_bin.42.1	10.1991	1.54088	48.6279	1535	86.21	0	0	86.21	Medium	483	4107	3190	16767	42	0
MAG	P11B_S72_bin.12.1	15.7643	2.24613	66.0425	2112	79.57	2.04	100	69.37	Medium	411	7118	5465	38241	33	2
MAG	P11B_S72_bin.14.1	16.9979	1.87183	38.5375	1585	72.77	3.45	0	55.52	Medium	463	4936	4042	22913	36	0
MAG	P11B_S72_bin.28.1	23.8151	0.66831	43.9898	790	83.72	2.33	100	72.07	Medium	147	5495	4546	18950	34	1
MAG	P11S_S18_bin.1.1	10.2971	2.09519	56.1358	1835	98.28	5.33	100	71.63	Medium	474	6043	4420	34638	41	2
MAG	P13B_S9_bin.51.1	12.3243	2.04049	59.0995	2145	75.86	0.16	0	75.06	Medium	882	2598	2313	19223	39	1
MAG	P13S_S20_bin.29.1	78.9968	3.31227	42.6535	2768	78.06	0.86	100	73.76	Medium	272	17014	12177	102227	20	0
MAG	P13S_S20_bin.49.1	47.9148	2.8121	59.79	2622	91.38	6.9	100	56.88	Medium	651	5927	4319	42760	40	0
MAG	P13S_S20_bin.65.1	10.7589	1.71495	48.8601	1643	80.72	0.16	0	79.92	Medium	514	4014	3336	15656	28	1
MAG	P15S_S21_bin.35.1	21.8211	1.68177	56.0946	1847	76.25	1.72	100	67.65	Medium	342	6044	4917	23638	39	0
MAG	P15S_S21_bin.40.1	12.7273	1.82941	45.1611	1641	77.32	3.76	50	58.52	Medium	531	4026	3445	17466	30	1
MAG	P15S_S21_bin.70.1	12.5179	2.31684	54.3614	2225	83.54	0	0	83.54	Medium	417	7678	5555	29175	26	0
MAG	P15S_S212_bin.23	49.624	2.12655	65.502	1917	88.79	4.47	75	66.44	Medium	223	14952	9536	46834	40	1
MAG	P2S_S122_bin.3.1	20.3341	1.98735	65.3873	1899	86.21	1.88	100	76.81	Medium	305	7418	6515	27022	41	0
MAG	P3B_S2_bin.16.1	11.2907	2.12475	59.1803	2503	82.76	3.53	30	65.11	Medium	1094	2053	1942	9425	38	3
MAG	P3S_S13_bin.11.1	11.2268	1.73926	56.1707	1744	86.21	0.16	0	85.41	Medium	343	6580	5070	29024	39	1
MAG	P3S_S13_bin.12.1	12.1944	1.07334	49.79	1325	81.9	5.17	66.67	56.05	Medium	619	1777	1733	7235	38	2
MAG	P3S_S13_bin.33.1	42.5056	2.46181	56.3462	2384	96.55	5.33	75	69.9	Medium	612	5606	4022	28693	42	0
MAG	P3S_S13_bin.54.1	10.1526	1.24622	46.8859	1468	80.02	3.45	66.67	62.77	Medium	468	3090	2662	14484	39	1
MAG	P3S_S13_bin.6.1	45.3898	3.17763	41.6992	2727	86.72	3.45	50	69.47	Medium	346	13362	9183	106496	42	0
MAG	P3S_S132_bin.1.1	103.62	2.86307	41.0178	2308	93.1	5.17	100	67.25	Medium	185	21768	15476	99988	42	1
MAG	P4B_S32_bin.4.1	43.6847	2.2007	66.0078	1916	82.18	1.72	100	73.58	Medium	132	23717	16671	113845	38	0
MAG	P4S_S142_bin.1.1	19.204	2.00117	65.9901	1806	86.05	0	0	86.05	Medium	238	10442	8408	43405	39	0
MAG	P5B_S4_bin.14.1	13.6292	1.78103	48.3272	1996	87.15	6.35	83.33	55.4	Medium	676	3030	2634	27449	35	3
MAG	P5B_S4_bin.35.1	11.0754	1.38608	49.9996	1593	84.69	4.47	0	62.34	Medium	502	3118	2761	14307	32	3
MAG	P5B_S4_bin.39.1	14.8371	0.744382	43.5152	957	86.05	2.33	100	74.4	Medium	316	2486	2355	11987	33	5
MAG	P5B_S4_bin.40.1	11.2285	1.66098	56.3539	1868	70.56	3.61	0	52.51	Medium	762	2381	2179	22471	27	0
MAG	P5B_S4_bin.44.1	11.0215	1.11944	49.0685	1328	77.87	2.74	66.67	64.17	Medium	491	2595	2279	10955	34	2
MAG	P5B_S42_bin.18.1	22.4957	2.52144	41.9335	2196	78.29	1.35	40	71.54	Medium	358	8363	7043	42942	26	3
MAG	P5B_S42_bin.5.1	21.1994	1.99867	38.1657	1679	76.72	3.21	66.67	60.67	Medium	307	8090	6510	30992	32	5
MAG	P5S_S15_bin.44.1	21.5932	2.0141	42.2423	1955	87.07	0.16	100	86.27	Medium	287	10987	7017	40465	41	1
MAG	P6S_S16_bin.50.1	14.1995	1.59399	40.4207	1782	85.34	4.62	60	62.24	Medium	504	3920	3162	27205	36	2
MAG	P6S_S162_bin.1	12.1226	2.11113	65.4767	1939	87.07	0	0	87.07	Medium	280	8907	7539	44758	40	0
MAG	P6S_S162_bin.18.1	62.4165	2.46145	41.9454	1979	86.21	1.72	0	77.61	Medium	90	49283	27349	171469	43	0

## Sheet: Sheet1
Isolate or MAG	Bin Id	Bin Id	Coverage	Genome size (Mbp)	GC	Gene count	Completeness	Contamination	Strain heterogeneity	Q-score	Q-value	# contigs	# contigs	Bin Id
MAG	ERR2373052_bin.19	ERR2373052	14.6727	2.45736	36.618	2092	96.55	0.86	0	92.25	High	151	151	ERR2373052
MAG	ERR2373053_bin.3	ERR2373053	14.3153	2.99891	40.716	2466	86.68	2.59	100	73.73	Medium	244	244	ERR2373053
MAG	ERR2373058_bin.001	ERR2373058	32.5831	2.13666	39.6795	2081	100	0	0	100	High	60	60	ERR2373058
MAG	ERR2373061_bin.10	ERR2373061	15.6844	2.14292	39.987	2086	100	0	0	100	High	63	63	ERR2373061
MAG	ERR2373074_bin.30.1	ERR2373074	77.6925	2.591	46.2106	2000	100	0	0	100	High	64	64	ERR2373074
MAG	ERR2373075_bin.1	ERR2373075	17.9389	1.27991	45.8934	1366	79.86	1.72	100	71.26	Medium	208	322	ERR2373075
MAG	ERR2373075_bin.2	ERR2373075	59.5589	1.80423	41.3893	1443	70.52	1.41	88.89	63.47	Medium	48		ERR2373075
MAG	ERR2373075_bin.61	ERR2373075	63.2431	2.65948	37.1816	2192	100	0.86	0	95.7	High	66		ERR2373075
MAG	ERR2373078_bin.001	ERR2373078	16.2411	2.07774	40.0105	1969	98.28	0	0	98.28	High	48	48	ERR2373078
MAG	ERR2373081_bin.1.1	ERR2373081	20.8276	1.89166	38.2382	1861	96.38	1.72	100	87.78	High	55	461	ERR2373081
MAG	ERR2373081_bin.13	ERR2373081	22.6332	2.06196	38.626	1947	95.69	3.45	66.67	78.44	High	91		ERR2373081
MAG	ERR2373081_bin.16	ERR2373081	54.2089	2.44475	59.0908	1923	98.28	0	0	98.28	High	91		ERR2373081
MAG	ERR2373081_bin.4	ERR2373081	10.9581	2.02918	55.8018	1697	89.66	3.61	66.67	71.61	Medium	224		ERR2373081
MAG	ERR2373085_bin.3	ERR2373085	10.6589	2.98993	40.7789	2426	96.55	0	0	96.55	High	239	239	ERR2373085
MAG	ERR2373089_bin.001	ERR2373089	27.97	2.08711	40.062	2003	100	0	0	100	High	43	43	ERR2373089
MAG	ERR2373090_bin.4.1	ERR2373090	10.7345	1.70908	40.1635	1762	93.1	4.18	100	72.2	High	212	212	ERR2373090
MAG	ERR2373092_bin.0	ERR2373092	15.879	1.94878	40.7073	1621	77.82	5.17	61.11	51.97	Medium	78	770	ERR2373092
MAG	ERR2373092_bin.2	ERR2373092	52.2933	2.49796	41.3821	2092	90.14	0	0	90.14	High	49		ERR2373092
MAG	ERR2373092_bin.31.1	ERR2373092	34.3212	3.1214	40.6679	2669	94.55	0.16	100	93.75	High	289		ERR2373092
MAG	ERR2373092_bin.52	ERR2373092	11.4937	2.76058	41.5002	2273	93.65	0	0	93.65	High	121		ERR2373092
MAG	ERR2373092_bin.53.1	ERR2373092	24.6009	1.51101	48.1778	1375	100	0.69	0	96.55	High	88		ERR2373092
MAG	ERR2373092_bin.8	ERR2373092	13.6536	2.57294	37.2378	2124	100	0.86	0	95.7	High	145		ERR2373092
MAG	ERR2373093_bin.11.1	ERR2373093	12.4492	1.49422	48.3668	1422	98.82	0	0	98.82	High	187	740	ERR2373093
MAG	ERR2373093_bin.42	ERR2373093	11.2352	1.70123	45.5783	1872	93.1	2.59	50	80.15	High	273		ERR2373093
MAG	ERR2373093_bin.49	ERR2373093	16.1891	2.41571	55.7858	1983	100	0	0	100	High	83		ERR2373093
MAG	ERR2373093_bin.60	ERR2373093	17.4968	2.44685	58.9957	1943	96.55	4.23	12.5	75.4	High	197		ERR2373093
MAG	ERR2373095_bin.12	ERR2373095	15.8827	2.20747	38.2101	1965	89.66	0	0	89.66	Medium	360	651	ERR2373095
MAG	ERR2373095_bin.15	ERR2373095	21.0884	0.862849	35.6145	843	97.67	0	0	97.67	High	98		ERR2373095
MAG	ERR2373095_bin.17	ERR2373095	28.5707	3.22701	41.732	2614	95.3	1.72	100	86.7	High	132		ERR2373095
MAG	ERR2373095_bin.2	ERR2373095	32.9923	2.41936	54.2544	1954	100	1.72	100	91.4	High	61		ERR2373095
MAG	ERR2373097_bin.1	ERR2373097	35.8411	3.16865	41.2595	2654	100	3.45	100	82.75	High	105	105	ERR2373097
MAG	ERR2373106_bin.2	ERR2373106	14.3748	3.10281	40.6038	2490	94.67	1.88	100	85.27	High	162	162	ERR2373106
MAG	ERR2373107_bin.7.1	ERR2373107	16.6577	1.85053	40.0723	1891	88.64	1.72	100	80.04	Medium	280	280	ERR2373107
MAG	ERR2373110_bin.8	ERR2373110	31.6585	2.51142	46.051	2000	100	2.59	0	87.05	High	62	90	ERR2373110
MAG	ERR2373110.28	ERR2373110	124.22	2.14648	39.6194	1983	100	0	0	100	High	28		ERR2373110
MAG	ERR2373117_bin.6	ERR2373117	50.6145	3.02643	41.8264	2488	81.9	5.67	60	53.55	Medium	200	217	ERR2373117
MAG	ERR2373117_bin.7	ERR2373117	14.5458	0.735988	43.1454	790	97.67	0	0	97.67	High	17		ERR2373117
MAG	ERR2373119_bin.1	ERR2373119	27.4312	2.67965	36.9632	2296	98.28	0.86	0	93.98	High	118	634	ERR2373119
MAG	ERR2373119_bin.14	ERR2373119	91.353	3.33547	41.7032	2736	90.13	0	0	90.13	High	180		ERR2373119
MAG	ERR2373119_bin.63	ERR2373119	14.47	1.82262	44.8205	1999	99.53	0.86	0	95.23	High	336		ERR2373119
MAG	ERR2373121_bin.31	ERR2373121	11.6918	1.97365	51.8702	2156	98.28	0	0	98.28	High	245	245	ERR2373121
MAG	ERR2373123_bin.17.1	ERR2373123	15.2802	3.15377	40.5707	3025	74.83	2.35	100	63.08	Medium	778	778	ERR2373123
MAG	ERR2373124_bin.2.1	ERR2373124	21.3367	2.78249	40.7393	2271	88.09	3.35	55.56	71.34	Medium	162	162	ERR2373124
MAG	ERR2373136_bin.10	ERR2373136	28.2582	2.09584	40.3992	2032	100	0	0	100	High	29	91	ERR2373136
MAG	ERR2373136_bin.18.1	ERR2373136	75.0041	1.92515	40.1927	1849	100	0	0	100	High	62		ERR2373136
MAG	ERR2373138_bin.5.1	ERR2373138	30.5171	2.5564	47.1406	2112	94.83	1.72	100	86.23	High	135	135	ERR2373138
MAG	ERR2373144_bin.16.1	ERR2373144	15.7127	2.11193	39.9086	2055	100	0	0	100	High	62	102	ERR2373144
MAG	ERR2373144_bin.4	ERR2373144	20.7252	1.88356	40.0514	1800	99.43	4.31	100	77.88	High	40		ERR2373144
MAG	P10B_S6_bin.1.1	P10B	24.2217	2.84564	41.9161	2379	91.38	0	0	91.38	High	603	1418	P10B
MAG	P10B_S6_bin.12	P10B	21.8026	2.01866	57.8398	1721	98.28	0.16	0	97.48	High	90		P10B
MAG	P10B_S6_bin.30	P10B	16.8271	2.20599	55.9824	1810	100	0	0	100	High	242		P10B
MAG	P10B_S6_bin.42.1	P10B	10.1991	1.54088	48.6279	1535	86.21	0	0	86.21	Medium	483		P10B
MAG	P10S_S17_bin.16.1	P10S	12.5494	2.27269	56.068	1937	92.24	0	0	92.24	High	232	777	P10S
MAG	P10S_S17_bin.36.1	P10S	27.8503	2.29883	55.6161	1847	100	0	0	100	High	44		P10S
MAG	P10S_S17_bin.63.1	P10S	135.795	3.13017	41.0786	2589	98.28	0	0	98.28	High	218		P10S
MAG	P10S_S17_bin.64.1	P10S	77.4472	1.76825	39.5982	1868	96.55	2.19	100	85.6	High	283		P10S
MAG	P11B_S7_bin.1.1	P11B	37.3536	1.71135	45.9029	1708	100	4.23	66.67	78.85	High	211	2871	P11B
MAG	P11B_S7_bin.3	P11B	39.4309	2.42754	58.9432	1816	98.28	0	0	98.28	High	129		P11B
MAG	P11B_S7_bin.41	P11B	24.8854	2.72909	57.3295	2469	94.7	0	0	94.7	High	372		P11B
MAG	P11B_S7_bin.5.1	P11B	10.646	1.20376	49.5833	1216	91.38	0.47	33.33	89.03	High	367		P11B
MAG	P11B_S7_bin.59.1	P11B	26.7344	2.33187	56.073	1964	98.28	0.86	100	93.98	High	188		P11B
MAG	P11B_S7_bin.6	P11B	85.5655	2.40251	55.4523	1891	100	0	0	100	High	109		P11B
MAG	P11B_S7_bin.86.1	P11B	28.6982	2.10493	50.1755	2066	94.67	1.72	100	86.07	High	261		P11B
MAG	P11B_S7_bin.97.1	P11B	14.8309	2.05691	57.928	1842	94.83	2.07	50	84.48	High	213		P11B
MAG	P11B_S72_bin.12.1	P11B	15.7643	2.24613	66.0425	2112	79.57	2.04	100	69.37	Medium	411		P11B
MAG	P11B_S72_bin.14.1	P11B	16.9979	1.87183	38.5375	1585	72.77	3.45	0	55.52	Medium	463		P11B
MAG	P11B_S72_bin.28.1	P11B	23.8151	0.66831	43.9898	790	83.72	2.33	100	72.07	Medium	147		P11B
MAG	P11S_S18_bin.1.1	P11S	10.2971	2.09519	56.1358	1835	98.28	5.33	100	71.63	Medium	474	474	P11S
MAG	P12S_S19_bin.43.1	P12S	12.7718	2.32647	61.6273	2262	93.62	3.94	87.5	73.92	High	724	724	P12S
MAG	P13B_S9_bin.48	P13B	29.4967	2.15889	49.4486	2088	94.14	0.16	0	93.34	High	106	988	P13B
MAG	P13B_S9_bin.51.1	P13B	12.3243	2.04049	59.0995	2145	75.86	0.16	0	75.06	Medium	882		P13B
MAG	P13S_S20_bin.18.1	P13S	12.318	0.574691	42.5331	591	97.67	0	0	97.67	High	147	3174	P13S
MAG	P13S_S20_bin.29.1	P13S	78.9968	3.31227	42.6535	2768	78.06	0.86	100	73.76	Medium	272		P13S
MAG	P13S_S20_bin.31.1	P13S	15.5389	2.22933	56.2672	1871	92.24	0	0	92.24	High	210		P13S
MAG	P13S_S20_bin.38.1	P13S	22.086	1.67043	46.1392	1733	93.1	2.74	66.67	79.4	High	268		P13S
MAG	P13S_S20_bin.4.1	P13S	13.5026	1.82954	42.2781	1827	91.38	0	0	91.38	High	504		P13S
MAG	P13S_S20_bin.49.1	P13S	47.9148	2.8121	59.79	2622	91.38	6.9	100	56.88	Medium	651		P13S
MAG	P13S_S20_bin.64	P13S	87.5376	2.36761	55.6378	1853	100	0	0	100	High	86		P13S
MAG	P13S_S20_bin.65.1	P13S	10.7589	1.71495	48.8601	1643	80.72	0.16	0	79.92	Medium	514		P13S
MAG	P13S_S20_bin.72.1	P13S	13.0805	1.73141	48.3782	1615	92.63	1.02	0	87.53	High	304		P13S
MAG	P13S_S20_bin.74.1	P13S	711.513	2.2277	49.2325	2137	100	0	0	100	High	45		P13S
MAG	P13S_S202_bin.20	P13S	16.4877	1.29965	48.8285	1148	96.55	0	0	96.55	High	98		P13S
MAG	P13S_S202_bin.3.1	P13S	50.8946	2.32362	64.9575	1956	98.28	0	0	98.28	High	75		P13S
MAG	P15S_S21_bin.35.1	P15S	21.8211	1.68177	56.0946	1847	76.25	1.72	100	67.65	Medium	342	2068	P15S
MAG	P15S_S21_bin.40.1	P15S	12.7273	1.82941	45.1611	1641	77.32	3.76	50	58.52	Medium	531		P15S
MAG	P15S_S21_bin.43.1	P15S	65.756	2.30051	56.002	1822	98.28	0	0	98.28	High	25		P15S
MAG	P15S_S21_bin.70.1	P15S	12.5179	2.31684	54.3614	2225	83.54	0	0	83.54	Medium	417		P15S
MAG	P15S_S21_bin.79.1	P15S	20.9369	1.40674	44.8004	1302	94.83	0.86	0	90.53	High	125		P15S
MAG	P15S_S212_bin.10	P15S	45.8638	1.44074	45.8049	1502	95.38	1.72	100	86.78	High	181		P15S
MAG	P15S_S212_bin.23	P15S	49.624	2.12655	65.502	1917	88.79	4.47	75	66.44	Medium	223		P15S
MAG	P15S_S212_bin.32.1	P15S	12.6167	2.17776	49.485	2020	90.91	0.16	100	90.11	High	224		P15S
MAG	P16B_S11_bin.3.1	P16B	56.6541	2.16751	59.8418	1716	94.83	0	0	94.83	High	79	268	P16B
MAG	P16B_S11_bin.51	P16B	13.8923	2.0583	57.8344	1814	96.55	0	0	96.55	High	189		P16B
MAG	P16S_S22_bin.11.1	P16S	11.4162	1.92529	58.0522	1844	96.39	0	0	96.39	High	378	432	P16S
MAG	P16S_S222_bin.7.1	P16S	154.724	2.18623	59.73	1729	98.28	0	0	98.28	High	54		P16S
MAG	P2B_S1_bin.0.1	P2B	11.8374	0.661434	43.649	790	95.35	0	0	95.35	High	165	165	P2B
MAG	P2S_S12_bin.53.1	P2S	11.9584	2.1506	60.1916	2076	96.39	4.02	100	76.29	High	702	1007	P2S
MAG	P2S_S122_bin.3.1	P2S	20.3341	1.98735	65.3873	1899	86.21	1.88	100	76.81	Medium	305		P2S
MAG	P3B_S2_bin.16.1	P3B	11.2907	2.12475	59.1803	2503	82.76	3.53	30	65.11	Medium	1094	1094	P3B
MAG	P3S_S13_bin.11.1	P3S	11.2268	1.73926	56.1707	1744	86.21	0.16	0	85.41	Medium	343	2573	P3S
MAG	P3S_S13_bin.12.1	P3S	12.1944	1.07334	49.79	1325	81.9	5.17	66.67	56.05	Medium	619		P3S
MAG	P3S_S13_bin.33.1	P3S	42.5056	2.46181	56.3462	2384	96.55	5.33	75	69.9	Medium	612		P3S
MAG	P3S_S13_bin.54.1	P3S	10.1526	1.24622	46.8859	1468	80.02	3.45	66.67	62.77	Medium	468		P3S
MAG	P3S_S13_bin.6.1	P3S	45.3898	3.17763	41.6992	2727	86.72	3.45	50	69.47	Medium	346		P3S
MAG	P3S_S132_bin.1.1	P3S	103.62	2.86307	41.0178	2308	93.1	5.17	100	67.25	Medium	185		P3S
MAG	P4B_S3_bin.2	P4B	312.89	2.26799	59.661	1737	98.28	0	0	98.28	High	24	156	P4B
MAG	P4B_S32_bin.4.1	P4B	43.6847	2.2007	66.0078	1916	82.18	1.72	100	73.58	Medium	132		P4B
MAG	P4S_S142_bin.1.1	P4S	19.204	2.00117	65.9901	1806	86.05	0	0	86.05	Medium	238	259	P4S
MAG	P4S_S142_bin.7	P4S	180.516	2.2604	59.7253	1736	98.28	0	0	98.28	High	21		P4S
MAG	P5B_S4_bin.14.1	P5B	13.6292	1.78103	48.3272	1996	87.15	6.35	83.33	55.4	Medium	676	3741	P5B
MAG	P5B_S4_bin.14.1.1	P5B	53.3216	1.5302	45.6856	1548	96.55	1.88	50	87.15	High	151		P5B
MAG	P5B_S4_bin.35.1	P5B	11.0754	1.38608	49.9996	1593	84.69	4.47	0	62.34	Medium	502		P5B
MAG	P5B_S4_bin.39.1	P5B	14.8371	0.744382	43.5152	957	86.05	2.33	100	74.4	Medium	316		P5B
MAG	P5B_S4_bin.40.1	P5B	11.2285	1.66098	56.3539	1868	70.56	3.61	0	52.51	Medium	762		P5B
MAG	P5B_S4_bin.44.1	P5B	11.0215	1.11944	49.0685	1328	77.87	2.74	66.67	64.17	Medium	491		P5B
MAG	P5B_S4_bin.50.1	P5B	27.2735	2.08274	49.6068	2056	98.28	1.72	100	89.68	High	178		P5B
MAG	P5B_S42_bin.18.1	P5B	22.4957	2.52144	41.9335	2196	78.29	1.35	40	71.54	Medium	358		P5B
MAG	P5B_S42_bin.5.1	P5B	21.1994	1.99867	38.1657	1679	76.72	3.21	66.67	60.67	Medium	307		P5B
MAG	P5S_S15_bin.37.1	P5S	10.9924	2.0718	56.1756	1815	94.51	1.88	66.67	85.11	High	410	1238	P5S
MAG	P5S_S15_bin.44.1	P5S	21.5932	2.0141	42.2423	1955	87.07	0.16	100	86.27	Medium	287		P5S
MAG	P5S_S15_bin.88.1	P5S	16.0478	1.41321	48.8979	1409	98.28	1.72	100	89.68	High	309		P5S
MAG	P5S_S152_bin.6.1	P5S	18.531	1.6664	39.9318	1693	96.55	2.04	66.67	86.35	High	232		P5S
MAG	P6B_S5_bin.002	P6B	84.1813	2.18548	57.7666	1834	98.28	0	0	98.28	High	38	223	P6B
MAG	P6B_S5_bin.3	P6B	37.5124	1.8799	39.7606	1812	100	0	0	100	High	79		P6B
MAG	P6B_S5_bin.35	P6B	172.996	1.87481	40.3163	1800	100	0	0	100	High	73		P6B
MAG	P6B_S5_bin.55	P6B	385.845	2.34114	59.4632	1845	98.28	0	0	98.28	High	33		P6B
MAG	P6S_S16_bin.19.1	P6S	246.315	2.42393	59.4284	1916	96.55	0	0	96.55	High	55	1614	P6S
MAG	P6S_S16_bin.50.1	P6S	14.1995	1.59399	40.4207	1782	85.34	4.62	60	62.24	Medium	504		P6S
MAG	P6S_S16_bin.68.1	P6S	16.656	2.01731	57.7543	1742	96.55	0	0	96.55	High	114		P6S
MAG	P6S_S16_bin.70.1	P6S	31.1971	1.71641	45.6932	1646	100	0.86	0	95.7	High	80		P6S
MAG	P6S_S16_bin.76.1	P6S	68.3137	2.37532	59.8742	2234	95.39	0	0	95.39	High	95		P6S
MAG	P6S_S162_bin.1	P6S	12.1226	2.11113	65.4767	1939	87.07	0	0	87.07	Medium	280		P6S
MAG	P6S_S162_bin.11.1	P6S	162.439	1.86322	39.6087	1760	100	0	0	100	High	27		P6S
MAG	P6S_S162_bin.16.1	P6S	295.539	2.87656	40.8928	2281	96.55	0	0	96.55	High	68		P6S
MAG	P6S_S162_bin.18.1	P6S	62.4165	2.46145	41.9454	1979	86.21	1.72	0	77.61	Medium	90		P6S
MAG	P6S_S162_bin.5	P6S	18.1538	2.10344	38.7709	2129	94.83	0	0	94.83	High	301		P6S

## Sheet: Table S5
Table S5. Taxonomic annotation of 158 recovered genomes or MAGs. Taxonomic classification is designated according to GTDB (release 207v2) and Referenceseeker (release 201)
								Taxonomy							Descrepencies/Notes
MAG_ID	Patient	Type	Source	Novel species	Species representative	Species Cluster (SC)	Coverage	Domain	Phylum	Class	Order	Family	Genus	Species
P6B_S5_bin.002	P6	MAG	Oesophagus	No	Yes	1	84.1813	d__Bacteria	p__Actinobacteriota	c__Actinomycetia	o__Actinomycetales	f__Actinomycetaceae	g__Actinomyces	s__Actinomyces graevenitzii
P10B_S6_bin.12	P10	MAG	Oesophagus	No	No	1	21.8026	d__Bacteria	p__Actinobacteriota	c__Actinomycetia	o__Actinomycetales	f__Actinomycetaceae	g__Actinomyces	s__Actinomyces graevenitzii
P11B_S7_bin.97.1	P11	MAG	Oesophagus	No	No	1	14.8309	d__Bacteria	p__Actinobacteriota	c__Actinomycetia	o__Actinomycetales	f__Actinomycetaceae	g__Actinomyces	s__Actinomyces graevenitzii
P16B_S11_bin.51	P16	MAG	Oesophagus	No	No	1	13.8923	d__Bacteria	p__Actinobacteriota	c__Actinomycetia	o__Actinomycetales	f__Actinomycetaceae	g__Actinomyces	s__Actinomyces graevenitzii
P16S_S22_bin.11.1	P16	MAG	Saliva	No	No	1	11.4162	d__Bacteria	p__Actinobacteriota	c__Actinomycetia	o__Actinomycetales	f__Actinomycetaceae	g__Actinomyces	s__Actinomyces graevenitzii
P6S_S16_bin.68.1	P6	MAG	Saliva	No	No	1	16.656	d__Bacteria	p__Actinobacteriota	c__Actinomycetia	o__Actinomycetales	f__Actinomycetaceae	g__Actinomyces	s__Actinomyces graevenitzii
P13S_S20_bin.3.1	P13	MAG	Saliva	No	Yes	3	50.8946	d__Bacteria	p__Actinobacteriota	c__Actinomycetia	o__Actinomycetales	f__Actinomycetaceae	g__Pauljensenia	s__Pauljensenia sp000278725
P6S_S16_bin.1	P6	MAG	Saliva	No	Yes	4	12.1226	d__Bacteria	p__Actinobacteriota	c__Actinomycetia	o__Actinomycetales	f__Actinomycetaceae	g__Pauljensenia	s__Pauljensenia sp000411415
P15S_S21_bin.23	P15	MAG	Saliva	No	No	4	49.624	d__Bacteria	p__Actinobacteriota	c__Actinomycetia	o__Actinomycetales	f__Actinomycetaceae	g__Pauljensenia	s__Pauljensenia sp000411415
P2S_S12_bin.3.1	P2	MAG	Saliva	No	No	4	20.3341	d__Bacteria	p__Actinobacteriota	c__Actinomycetia	o__Actinomycetales	f__Actinomycetaceae	g__Pauljensenia	s__Pauljensenia sp000411415	Genome was unassigned at species level using classification software, however clustered with SC4 and was designated Pauljensenia sp000411415 according to phylogeny
P4S_S14_bin.1.1	P4	MAG	Saliva	No	Yes	2	19.204	d__Bacteria	p__Actinobacteriota	c__Actinomycetia	o__Actinomycetales	f__Actinomycetaceae	g__Pauljensenia	s__Pauljensenia sp018382595
P4B_S32_bin.4.1	P4	MAG	Oesophagus	No	No	2	43.6847	d__Bacteria	p__Actinobacteriota	c__Actinomycetia	o__Actinomycetales	f__Actinomycetaceae	g__Pauljensenia	s__Pauljensenia sp018382595
P11B_S7_bin.12.1	P11	MAG	Oesophagus	No	Yes	5	15.7643	d__Bacteria	p__Actinobacteriota	c__Actinomycetia	o__Actinomycetales	f__Actinomycetaceae	g__Pauljensenia	s__Pauljensenia sp902373545
P3C3_S176	P3	Culture	Oesophagus	Yes	Yes	6	43.18	d__Bacteria	p__Actinobacteriota	c__Actinomycetia	o__Actinomycetales	f__Micrococcaceae	g__Rothia	s__
P3C1_S174	P3	Culture	Oesophagus	Yes	No	6	37.12	d__Bacteria	p__Actinobacteriota	c__Actinomycetia	o__Actinomycetales	f__Micrococcaceae	g__Rothia	s__
P19C2_S149	P19	Culture	Oesophagus	No	No	7	38.22	d__Bacteria	p__Actinobacteriota	c__Actinomycetia	o__Actinomycetales	f__Micrococcaceae	g__Rothia	s__Rothia dentocariosa
P15S_S21_bin.70.1	P15	MAG	Saliva	No	Yes	7	12.5179	d__Bacteria	p__Actinobacteriota	c__Actinomycetia	o__Actinomycetales	f__Micrococcaceae	g__Rothia	s__Rothia dentocariosa
P19C5_S151	P19	Culture	Oesophagus	No	No	8	48.85	d__Bacteria	p__Actinobacteriota	c__Actinomycetia	o__Actinomycetales	f__Micrococcaceae	g__Rothia	s__Rothia mucilaginosa
P11B_S7_bin.3	P11	MAG	Oesophagus	No	Yes	8	39.4309	d__Bacteria	p__Actinobacteriota	c__Actinomycetia	o__Actinomycetales	f__Micrococcaceae	g__Rothia	s__Rothia mucilaginosa
P13B_S9_bin.51.1	P13	MAG	Oesophagus	No	No	8	12.3243	d__Bacteria	p__Actinobacteriota	c__Actinomycetia	o__Actinomycetales	f__Micrococcaceae	g__Rothia	s__Rothia mucilaginosa
P13S_S20_bin.49.1	P13	MAG	Saliva	No	No	8	47.9148	d__Bacteria	p__Actinobacteriota	c__Actinomycetia	o__Actinomycetales	f__Micrococcaceae	g__Rothia	s__Rothia mucilaginosa
P16B_S11_bin.3.1	P16	MAG	Oesophagus	No	No	8	56.6541	d__Bacteria	p__Actinobacteriota	c__Actinomycetia	o__Actinomycetales	f__Micrococcaceae	g__Rothia	s__Rothia mucilaginosa
P16S_S22_bin.7.1	P16	MAG	Saliva	No	No	8	154.724	d__Bacteria	p__Actinobacteriota	c__Actinomycetia	o__Actinomycetales	f__Micrococcaceae	g__Rothia	s__Rothia mucilaginosa
P3B_S2_bin.16.1	P3	MAG	Oesophagus	No	No	8	11.2907	d__Bacteria	p__Actinobacteriota	c__Actinomycetia	o__Actinomycetales	f__Micrococcaceae	g__Rothia	s__Rothia mucilaginosa
P17C1_S145	P17	Culture	Oesophagus	No	No	9	42.87	d__Bacteria	p__Actinobacteriota	c__Actinomycetia	o__Actinomycetales	f__Micrococcaceae	g__Rothia	s__Rothia mucilaginosa_A
P20C2_S153	P20	Culture	Oesophagus	No	No	9	45.17	d__Bacteria	p__Actinobacteriota	c__Actinomycetia	o__Actinomycetales	f__Micrococcaceae	g__Rothia	s__Rothia mucilaginosa_A
P12S_S19_bin.43.1	P12	MAG	Saliva	No	Yes	9	12.7718	d__Bacteria	p__Actinobacteriota	c__Actinomycetia	o__Actinomycetales	f__Micrococcaceae	g__Rothia	s__Rothia mucilaginosa_A
P13C1_S183	P13	Culture	Oesophagus	No	No	10	41.78	d__Bacteria	p__Actinobacteriota	c__Actinomycetia	o__Actinomycetales	f__Micrococcaceae	g__Rothia	s__Rothia sp001808955	Genome was assigned to SC8, however was designated Rothia sp001808955 according to GTDB-tk and phylogeny. New SC10 assigned
P4S_S14_bin.7	P4	MAG	Saliva	No	Yes	10	180.516	d__Bacteria	p__Actinobacteriota	c__Actinomycetia	o__Actinomycetales	f__Micrococcaceae	g__Rothia	s__Rothia sp001808955	Genome was assigned to SC8, however was designated Rothia sp001808955 according to GTDB-tk and phylogeny. New SC10 assigned
ERR2373081_bin.16	ERR2373081	MAG	Oesophagus	No	No	10	54.2089	d__Bacteria	p__Actinobacteriota	c__Actinomycetia	o__Actinomycetales	f__Micrococcaceae	g__Rothia	s__Rothia sp001808955	Genome was assigned to SC8, however was designated Rothia sp001808955 according to GTDB-tk and phylogeny. New SC10 assigned
ERR2373093_bin.60	ERR2373093	MAG	Oesophagus	No	No	10	17.4968	d__Bacteria	p__Actinobacteriota	c__Actinomycetia	o__Actinomycetales	f__Micrococcaceae	g__Rothia	s__Rothia sp001808955	Genome was assigned to SC8, however was designated Rothia sp001808955 according to GTDB-tk and phylogeny. New SC10 assigned
P2S_S12_bin.53.1	P2	MAG	Saliva	No	No	10	11.9584	d__Bacteria	p__Actinobacteriota	c__Actinomycetia	o__Actinomycetales	f__Micrococcaceae	g__Rothia	s__Rothia mucilaginosa	Genome was assigned to SC8 and phylogenetically clustered with Rothia mucilaginosa, however was designated Rothia sp001808955 according to GTDB-tk. Assigned to Rothia mucilaginosa according to phylogeny.
P4B_S3_bin.2	P4	MAG	Oesophagus	No	No	10	312.89	d__Bacteria	p__Actinobacteriota	c__Actinomycetia	o__Actinomycetales	f__Micrococcaceae	g__Rothia	s__Rothia sp001808955	Genome was assigned to SC8, however was designated Rothia sp001808955 according to GTDB-tk and phylogeny. New SC10 assigned
P6B_S5_bin.55	P6	MAG	Oesophagus	No	No	10	385.845	d__Bacteria	p__Actinobacteriota	c__Actinomycetia	o__Actinomycetales	f__Micrococcaceae	g__Rothia	s__Rothia sp001808955	Genome was assigned to SC8, however was designated Rothia sp001808955 according to GTDB-tk and phylogeny. New SC10 assigned
P6S_S16_bin.19.1	P6	MAG	Saliva	No	No	10	246.315	d__Bacteria	p__Actinobacteriota	c__Actinomycetia	o__Actinomycetales	f__Micrococcaceae	g__Rothia	s__Rothia sp001808955	Genome was assigned to SC8, however was designated Rothia sp001808955 according to GTDB-tk and phylogeny. New SC10 assigned
P5B_S4_bin.35.1	P5	MAG	Oesophagus	No	Yes	11	11.0754	d__Bacteria	p__Actinobacteriota	c__Coriobacteriia	o__Coriobacteriales	f__Atopobiaceae	g__Lancefieldella	s__Lancefieldella rimae
ERR2373093_bin.11.1	ERR2373093	MAG	Oesophagus	No	Yes	12	12.4492	d__Bacteria	p__Actinobacteriota	c__Coriobacteriia	o__Coriobacteriales	f__Atopobiaceae	g__Lancefieldella	s__Lancefieldella sp000564995
ERR2373092_bin.53.1	ERR2373092	MAG	Oesophagus	No	No	12	24.6009	d__Bacteria	p__Actinobacteriota	c__Coriobacteriia	o__Coriobacteriales	f__Atopobiaceae	g__Lancefieldella	s__Lancefieldella sp000564995
P11B_S7_bin.5.1	P11	MAG	Oesophagus	No	No	12	10.646	d__Bacteria	p__Actinobacteriota	c__Coriobacteriia	o__Coriobacteriales	f__Atopobiaceae	g__Lancefieldella	s__Lancefieldella sp000564995
P13S_S20_bin.20	P13	MAG	Saliva	No	No	12	16.4877	d__Bacteria	p__Actinobacteriota	c__Coriobacteriia	o__Coriobacteriales	f__Atopobiaceae	g__Lancefieldella	s__Lancefieldella sp000564995
P3S_S13_bin.12.1	P3	MAG	Saliva	No	No	12	12.1944	d__Bacteria	p__Actinobacteriota	c__Coriobacteriia	o__Coriobacteriales	f__Atopobiaceae	g__Lancefieldella	s__Lancefieldella sp000564995
P5B_S4_bin.44.1	P5	MAG	Oesophagus	No	No	12	11.0215	d__Bacteria	p__Actinobacteriota	c__Coriobacteriia	o__Coriobacteriales	f__Atopobiaceae	g__Lancefieldella	s__Lancefieldella sp000564995
P5S_S15_bin.88.1	P5	MAG	Saliva	No	No	12	16.0478	d__Bacteria	p__Actinobacteriota	c__Coriobacteriia	o__Coriobacteriales	f__Atopobiaceae	g__Lancefieldella	s__Lancefieldella sp000564995
ERR2373074_bin.30.1	ERR2373074	MAG	Oesophagus	No	Yes	18	77.6925	d__Bacteria	p__Bacteroidota	c__Bacteroidia	o__Bacteroidales	f__Bacteroidaceae	g__Alloprevotella	s__Alloprevotella sp000318095
ERR2373095_bin.2	ERR2373095	MAG	Oesophagus	No	Yes	15	32.9923	d__Bacteria	p__Bacteroidota	c__Bacteroidia	o__Bacteroidales	f__Bacteroidaceae	g__Alloprevotella	s__Alloprevotella sp015257125
ERR2373138_bin.5.1	ERR2373138	MAG	Oesophagus	No	Yes	17	30.5171	d__Bacteria	p__Bacteroidota	c__Bacteroidia	o__Bacteroidales	f__Bacteroidaceae	g__Alloprevotella	s__Alloprevotella sp015259235
ERR2373093_bin.49	ERR2373093	MAG	Oesophagus	No	Yes	14	16.1891	d__Bacteria	p__Bacteroidota	c__Bacteroidia	o__Bacteroidales	f__Bacteroidaceae	g__Alloprevotella	s__Alloprevotella sp905369775
P10S_S17_bin.16.1	P10	MAG	Saliva	No	No	14	12.5494	d__Bacteria	p__Bacteroidota	c__Bacteroidia	o__Bacteroidales	f__Bacteroidaceae	g__Alloprevotella	s__Alloprevotella sp905369775
P11B_S7_bin.59.1	P11	MAG	Oesophagus	No	No	14	26.7344	d__Bacteria	p__Bacteroidota	c__Bacteroidia	o__Bacteroidales	f__Bacteroidaceae	g__Alloprevotella	s__Alloprevotella sp905369775
P13S_S20_bin.31.1	P13	MAG	Saliva	No	No	14	15.5389	d__Bacteria	p__Bacteroidota	c__Bacteroidia	o__Bacteroidales	f__Bacteroidaceae	g__Alloprevotella	s__Alloprevotella sp905369775
P15S_S21_bin.43.1	P15	MAG	Saliva	No	No	14	65.756	d__Bacteria	p__Bacteroidota	c__Bacteroidia	o__Bacteroidales	f__Bacteroidaceae	g__Alloprevotella	s__Alloprevotella sp905369775
P3S_S13_bin.33.1	P3	MAG	Saliva	No	No	14	42.5056	d__Bacteria	p__Bacteroidota	c__Bacteroidia	o__Bacteroidales	f__Bacteroidaceae	g__Alloprevotella	s__Alloprevotella sp905369775
P5B_S4_bin.40.1	P5	MAG	Oesophagus	No	No	14	11.2285	d__Bacteria	p__Bacteroidota	c__Bacteroidia	o__Bacteroidales	f__Bacteroidaceae	g__Alloprevotella	s__Alloprevotella sp905369775
ERR2373110_bin.8	ERR2373110	MAG	Oesophagus	No	Yes	16	31.6585	d__Bacteria	p__Bacteroidota	c__Bacteroidia	o__Bacteroidales	f__Bacteroidaceae	g__Alloprevotella	s__Alloprevotella sp905371275
P13S_S20_bin.65.1	P13	MAG	Saliva	No	Yes	13	10.7589	d__Bacteria	p__Bacteroidota	c__Bacteroidia	o__Bacteroidales	f__Bacteroidaceae	g__Alloprevotella	s__Alloprevotella tannerae
ERR2373097_bin.1	ERR2373097	MAG	Oesophagus	No	Yes	19	35.8411	d__Bacteria	p__Bacteroidota	c__Bacteroidia	o__Bacteroidales	f__Bacteroidaceae	g__Prevotella	s__Prevotella histicola
ERR2373075_bin.2	ERR2373075	MAG	Oesophagus	No	No	19	59.5589	d__Bacteria	p__Bacteroidota	c__Bacteroidia	o__Bacteroidales	f__Bacteroidaceae	g__Prevotella	s__Prevotella histicola
ERR2373092_bin.0	ERR2373092	MAG	Oesophagus	No	No	19	15.879	d__Bacteria	p__Bacteroidota	c__Bacteroidia	o__Bacteroidales	f__Bacteroidaceae	g__Prevotella	s__Prevotella histicola
P3S_S13_bin.6.1	P3	MAG	Saliva	No	No	19	45.3898	d__Bacteria	p__Bacteroidota	c__Bacteroidia	o__Bacteroidales	f__Bacteroidaceae	g__Prevotella	s__Prevotella histicola
P6S_S16_bin.18.1	P6	MAG	Saliva	No	No	19	62.4165	d__Bacteria	p__Bacteroidota	c__Bacteroidia	o__Bacteroidales	f__Bacteroidaceae	g__Prevotella	s__Prevotella histicola
P15S_S21_bin.40.1	P15	MAG	Saliva	No	Yes	20	12.7273	d__Bacteria	p__Bacteroidota	c__Bacteroidia	o__Bacteroidales	f__Bacteroidaceae	g__Prevotella	s__Prevotella intermedia
ERR2373119_bin.14	ERR2373119	MAG	Oesophagus	No	Yes	21	91.353	d__Bacteria	p__Bacteroidota	c__Bacteroidia	o__Bacteroidales	f__Bacteroidaceae	g__Prevotella	s__Prevotella jejuni
ERR2373095_bin.17	ERR2373095	MAG	Oesophagus	No	No	21	28.5707	d__Bacteria	p__Bacteroidota	c__Bacteroidia	o__Bacteroidales	f__Bacteroidaceae	g__Prevotella	s__Prevotella jejuni
ERR2373117_bin.6	ERR2373117	MAG	Oesophagus	No	No	21	50.6145	d__Bacteria	p__Bacteroidota	c__Bacteroidia	o__Bacteroidales	f__Bacteroidaceae	g__Prevotella	s__Prevotella jejuni
P13S_S20_bin.29.1	P13	MAG	Saliva	No	No	21	78.9968	d__Bacteria	p__Bacteroidota	c__Bacteroidia	o__Bacteroidales	f__Bacteroidaceae	g__Prevotella	s__Prevotella jejuni
P10S_S17_bin.63.1	P10	MAG	Saliva	No	Yes	22	135.795	d__Bacteria	p__Bacteroidota	c__Bacteroidia	o__Bacteroidales	f__Bacteroidaceae	g__Prevotella	s__Prevotella melaninogenica
ERR2373053_bin.3	ERR2373053	MAG	Oesophagus	No	No	22	14.3153	d__Bacteria	p__Bacteroidota	c__Bacteroidia	o__Bacteroidales	f__Bacteroidaceae	g__Prevotella	s__Prevotella melaninogenica
ERR2373085_bin.3	ERR2373085	MAG	Oesophagus	No	No	22	10.6589	d__Bacteria	p__Bacteroidota	c__Bacteroidia	o__Bacteroidales	f__Bacteroidaceae	g__Prevotella	s__Prevotella melaninogenica
ERR2373092_bin.31.1	ERR2373092	MAG	Oesophagus	No	No	22	34.3212	d__Bacteria	p__Bacteroidota	c__Bacteroidia	o__Bacteroidales	f__Bacteroidaceae	g__Prevotella	s__Prevotella melaninogenica
ERR2373106_bin.2	ERR2373106	MAG	Oesophagus	No	No	22	14.3748	d__Bacteria	p__Bacteroidota	c__Bacteroidia	o__Bacteroidales	f__Bacteroidaceae	g__Prevotella	s__Prevotella melaninogenica
ERR2373123_bin.17.1	ERR2373123	MAG	Oesophagus	No	No	22	15.2802	d__Bacteria	p__Bacteroidota	c__Bacteroidia	o__Bacteroidales	f__Bacteroidaceae	g__Prevotella	s__Prevotella melaninogenica
ERR2373124_bin.2.1	ERR2373124	MAG	Oesophagus	No	No	22	21.3367	d__Bacteria	p__Bacteroidota	c__Bacteroidia	o__Bacteroidales	f__Bacteroidaceae	g__Prevotella	s__Prevotella melaninogenica
P10B_S6_bin.1.1	P10	MAG	Oesophagus	No	No	22	24.2217	d__Bacteria	p__Bacteroidota	c__Bacteroidia	o__Bacteroidales	f__Bacteroidaceae	g__Prevotella	s__Prevotella melaninogenica
P3S_S13_bin.1.1	P3	MAG	Saliva	No	No	22	103.62	d__Bacteria	p__Bacteroidota	c__Bacteroidia	o__Bacteroidales	f__Bacteroidaceae	g__Prevotella	s__Prevotella melaninogenica
P6S_S16_bin.16.1	P6	MAG	Saliva	No	No	22	295.539	d__Bacteria	p__Bacteroidota	c__Bacteroidia	o__Bacteroidales	f__Bacteroidaceae	g__Prevotella	s__Prevotella melaninogenica
ERR2373095_bin.12	ERR2373095	MAG	Oesophagus	No	Yes	23	15.8827	d__Bacteria	p__Bacteroidota	c__Bacteroidia	o__Bacteroidales	f__Bacteroidaceae	g__Prevotella	s__Prevotella nanceiensis
ERR2373075_bin.61	ERR2373075	MAG	Oesophagus	No	Yes	24	63.2431	d__Bacteria	p__Bacteroidota	c__Bacteroidia	o__Bacteroidales	f__Bacteroidaceae	g__Prevotella	s__Prevotella pallens
ERR2373052_bin.19	ERR2373052	MAG	Oesophagus	No	No	24	15.0979	d__Bacteria	p__Bacteroidota	c__Bacteroidia	o__Bacteroidales	f__Bacteroidaceae	g__Prevotella	s__Prevotella pallens
ERR2373092_bin.8	ERR2373092	MAG	Oesophagus	No	No	24	13.6536	d__Bacteria	p__Bacteroidota	c__Bacteroidia	o__Bacteroidales	f__Bacteroidaceae	g__Prevotella	s__Prevotella pallens
ERR2373119_bin.1	ERR2373119	MAG	Oesophagus	No	No	24	27.4312	d__Bacteria	p__Bacteroidota	c__Bacteroidia	o__Bacteroidales	f__Bacteroidaceae	g__Prevotella	s__Prevotella pallens
P11B_S7_bin.14.1	P11	MAG	Oesophagus	No	No	24	16.9979	d__Bacteria	p__Bacteroidota	c__Bacteroidia	o__Bacteroidales	f__Bacteroidaceae	g__Prevotella	s__Prevotella pallens
P5B_S4_bin.5.1	P5	MAG	Oesophagus	No	No	24	21.1994	d__Bacteria	p__Bacteroidota	c__Bacteroidia	o__Bacteroidales	f__Bacteroidaceae	g__Prevotella	s__Prevotella pallens
ERR2373092_bin.52	ERR2373092	MAG	Oesophagus	No	Yes	25	11.4937	d__Bacteria	p__Bacteroidota	c__Bacteroidia	o__Bacteroidales	f__Bacteroidaceae	g__Prevotella	s__Prevotella salivae
P5B_S4_bin.18.1	P5	MAG	Oesophagus	No	No	25	22.4957	d__Bacteria	p__Bacteroidota	c__Bacteroidia	o__Bacteroidales	f__Bacteroidaceae	g__Prevotella	s__Prevotella salivae
ERR2373092_bin.2	ERR2373092	MAG	Oesophagus	No	Yes	26	52.2933	d__Bacteria	p__Bacteroidota	c__Bacteroidia	o__Bacteroidales	f__Bacteroidaceae	g__Prevotella	s__Prevotella sp000257925
P13S_S20_bin.72.1	P13	MAG	Saliva	No	Yes	27	13.0805	d__Bacteria	p__Bacteroidota	c__Bacteroidia	o__Bacteroidales	f__Porphyromonadaceae	g__Porphyromonas	s__Porphyromonas endodontalis
P10B_S6_bin.42.1	P10	MAG	Oesophagus	No	No	27	10.1991	d__Bacteria	p__Bacteroidota	c__Bacteroidia	o__Bacteroidales	f__Porphyromonadaceae	g__Porphyromonas	s__Porphyromonas endodontalis
P5B_S4_bin.14.1	P5	MAG	Oesophagus	No	No	27	13.6292	d__Bacteria	p__Bacteroidota	c__Bacteroidia	o__Bacteroidales	f__Porphyromonadaceae	g__Porphyromonas	s__Porphyromonas endodontalis
P10S_S17_bin.36.1	P10	MAG	Saliva	No	Yes	28	27.8503	d__Bacteria	p__Bacteroidota	c__Bacteroidia	o__Bacteroidales	f__Porphyromonadaceae	g__Porphyromonas	s__Porphyromonas pasteri
ERR2373081_bin.4	ERR2373081	MAG	Oesophagus	No	No	28	10.9581	d__Bacteria	p__Bacteroidota	c__Bacteroidia	o__Bacteroidales	f__Porphyromonadaceae	g__Porphyromonas	s__Porphyromonas pasteri
P10B_S6_bin.30	P10	MAG	Oesophagus	No	No	28	16.8271	d__Bacteria	p__Bacteroidota	c__Bacteroidia	o__Bacteroidales	f__Porphyromonadaceae	g__Porphyromonas	s__Porphyromonas pasteri
P11B_S7_bin.6	P11	MAG	Oesophagus	No	No	28	85.5655	d__Bacteria	p__Bacteroidota	c__Bacteroidia	o__Bacteroidales	f__Porphyromonadaceae	g__Porphyromonas	s__Porphyromonas pasteri
P11S_S18_bin.1.1	P11	MAG	Saliva	No	No	28	10.2971	d__Bacteria	p__Bacteroidota	c__Bacteroidia	o__Bacteroidales	f__Porphyromonadaceae	g__Porphyromonas	s__Porphyromonas pasteri
P13S_S20_bin.64	P13	MAG	Saliva	No	No	28	87.5376	d__Bacteria	p__Bacteroidota	c__Bacteroidia	o__Bacteroidales	f__Porphyromonadaceae	g__Porphyromonas	s__Porphyromonas pasteri
P5S_S15_bin.37.1	P5	MAG	Saliva	No	No	28	10.9924	d__Bacteria	p__Bacteroidota	c__Bacteroidia	o__Bacteroidales	f__Porphyromonadaceae	g__Porphyromonas	s__Porphyromonas pasteri
P11B_S7_bin.41	P11	MAG	Oesophagus	No	Yes	29	24.8854	d__Bacteria	p__Bacteroidota	c__Bacteroidia	o__Bacteroidales	f__Tannerellaceae	g__Tannerella	s__Tannerella sp003033925
P15S_S21_bin.32.1	P15	MAG	Saliva	No	Yes	30	12.6167	d__Bacteria	p__Firmicutes_A	c__Clostridia	o__Lachnospirales	f__Lachnospiraceae	g__Butyrivibrio	s__Butyrivibrio sp015258065
P6S_S16_bin.5	P6	MAG	Saliva	No	Yes	31	18.1538	d__Bacteria	p__Firmicutes_A	c__Clostridia	o__Lachnospirales	f__Lachnospiraceae	g__Lachnoanaerobaculum	s__Lachnoanaerobaculum orale
P3S_S13_bin.11.1	P3	MAG	Saliva	No	Yes	32	11.2268	d__Bacteria	p__Firmicutes_A	c__Clostridia	o__Lachnospirales	f__Lachnospiraceae	g__Stomatobaculum	s__Stomatobaculum longum_A
P15S_S21_bin.35.1	P15	MAG	Saliva	No	Yes	33	21.8211	d__Bacteria	p__Firmicutes_C	c__Negativicutes	o__Selenomonadales	f__Selenomonadaceae	g__Centipeda	s__Centipeda sp015265235
P6S_S16_bin.70.1	P6	MAG	Saliva	No	Yes	34	31.1971	d__Bacteria	p__Firmicutes_C	c__Negativicutes	o__Veillonellales	f__Megasphaeraceae	g__Anaeroglobus	s__Anaeroglobus micronuciformis
ERR2373075_bin.1	ERR2373075	MAG	Oesophagus	No	No	34	17.9389	d__Bacteria	p__Firmicutes_C	c__Negativicutes	o__Veillonellales	f__Megasphaeraceae	g__Anaeroglobus	s__Anaeroglobus micronuciformis
ERR2373093_bin.42	ERR2373093	MAG	Oesophagus	No	No	34	11.2352	d__Bacteria	p__Firmicutes_C	c__Negativicutes	o__Veillonellales	f__Megasphaeraceae	g__Anaeroglobus	s__Anaeroglobus micronuciformis
ERR2373119_bin.63	ERR2373119	MAG	Oesophagus	No	No	34	14.47	d__Bacteria	p__Firmicutes_C	c__Negativicutes	o__Veillonellales	f__Megasphaeraceae	g__Anaeroglobus	s__Anaeroglobus micronuciformis
P11B_S7_bin.1.1	P11	MAG	Oesophagus	No	No	34	37.3536	d__Bacteria	p__Firmicutes_C	c__Negativicutes	o__Veillonellales	f__Megasphaeraceae	g__Anaeroglobus	s__Anaeroglobus micronuciformis
P13S_S20_bin.38.1	P13	MAG	Saliva	No	No	34	22.086	d__Bacteria	p__Firmicutes_C	c__Negativicutes	o__Veillonellales	f__Megasphaeraceae	g__Anaeroglobus	s__Anaeroglobus micronuciformis
P15S_S21_bin.10	P15	MAG	Saliva	No	No	34	45.8638	d__Bacteria	p__Firmicutes_C	c__Negativicutes	o__Veillonellales	f__Megasphaeraceae	g__Anaeroglobus	s__Anaeroglobus micronuciformis
P3S_S13_bin.54.1	P3	MAG	Saliva	No	No	34	10.1526	d__Bacteria	p__Firmicutes_C	c__Negativicutes	o__Veillonellales	f__Megasphaeraceae	g__Anaeroglobus	s__Anaeroglobus micronuciformis
P5B_S4_bin.14.1.1	P5	MAG	Oesophagus	No	No	34	53.3216	d__Bacteria	p__Firmicutes_C	c__Negativicutes	o__Veillonellales	f__Megasphaeraceae	g__Anaeroglobus	s__Anaeroglobus micronuciformis
ERR2373081_bin.13	ERR2373081	MAG	Oesophagus	No	Yes	35	22.6332	d__Bacteria	p__Firmicutes_C	c__Negativicutes	o__Veillonellales	f__Veillonellaceae	g__Veillonella	s__Veillonella parvula_A
P15S_S21_bin.79.1	P15	MAG	Saliva	No	Yes	36	20.9369	d__Bacteria	p__Firmicutes_C	c__Negativicutes	o__Veillonellales	f__Veillonellaceae	g__Veillonella	s__Veillonella sp900550455
P6S_S16_bin.50.1	P6	MAG	Saliva	Yes	Yes	37	14.1995	d__Bacteria	p__Firmicutes	c__Bacilli	o__Lactobacillales	f__Aerococcaceae	g__Granulicatella	s__
ERR2373121_bin.31	ERR2373121	MAG	Oesophagus	No	Yes	38	11.6918	d__Bacteria	p__Firmicutes	c__Bacilli	o__Lactobacillales	f__Lactobacillaceae	g__Limosilactobacillus	s__Limosilactobacillus fermentum
ERR2373089_bin.001	ERR2373089	MAG	Oesophagus	Yes	Yes	39	27.97	d__Bacteria	p__Firmicutes	c__Bacilli	o__Lactobacillales	f__Streptococcaceae	g__Streptococcus	s__
ERR2373058_bin.001	ERR2373058	MAG	Oesophagus	Yes	No	39	32.5831	d__Bacteria	p__Firmicutes	c__Bacilli	o__Lactobacillales	f__Streptococcaceae	g__Streptococcus	s__
ERR2373110.28	ERR2373110	MAG	Oesophagus	Yes	No	39	124.22	d__Bacteria	p__Firmicutes	c__Bacilli	o__Lactobacillales	f__Streptococcaceae	g__Streptococcus	s__
ERR2373136_bin.18.1	ERR2373136	MAG	Oesophagus	No	Yes	40	75.0041	d__Bacteria	p__Firmicutes	c__Bacilli	o__Lactobacillales	f__Streptococcaceae	g__Streptococcus	s__Streptococcus mitis
P6B_S5_bin.35	P6	MAG	Oesophagus	No	No	40	172.996	d__Bacteria	p__Firmicutes	c__Bacilli	o__Lactobacillales	f__Streptococcaceae	g__Streptococcus	s__Streptococcus mitis
ERR2373144_bin.4	ERR2373144	MAG	Oesophagus	No	Yes	41	20.7252	d__Bacteria	p__Firmicutes	c__Bacilli	o__Lactobacillales	f__Streptococcaceae	g__Streptococcus	s__Streptococcus mitis_AP
ERR2373107_bin.7.1	ERR2373107	MAG	Oesophagus	No	No	41	16.6577	d__Bacteria	p__Firmicutes	c__Bacilli	o__Lactobacillales	f__Streptococcaceae	g__Streptococcus	s__Streptococcus mitis_AP
ERR2373090_bin.4.1	ERR2373090	MAG	Oesophagus	No	Yes	42	10.7345	d__Bacteria	p__Firmicutes	c__Bacilli	o__Lactobacillales	f__Streptococcaceae	g__Streptococcus	s__Streptococcus mitis_BM
P2C5_S175	P2	Culture	Oesophagus	No	Yes	43	74.86	d__Bacteria	p__Firmicutes	c__Bacilli	o__Lactobacillales	f__Streptococcaceae	g__Streptococcus	s__Streptococcus salivarius
P10C4_S180	P10	Culture	Oesophagus	No	No	43	60.56	d__Bacteria	p__Firmicutes	c__Bacilli	o__Lactobacillales	f__Streptococcaceae	g__Streptococcus	s__Streptococcus salivarius
P14C1_S143	P14	Culture	Oesophagus	No	No	43	58.13	d__Bacteria	p__Firmicutes	c__Bacilli	o__Lactobacillales	f__Streptococcaceae	g__Streptococcus	s__Streptococcus salivarius
P6C1_S173	P6	Culture	Oesophagus	No	No	43	49	d__Bacteria	p__Firmicutes	c__Bacilli	o__Lactobacillales	f__Streptococcaceae	g__Streptococcus	s__Streptococcus salivarius
P6C5-3_S172	P6	Culture	Oesophagus	No	No	43	63.09	d__Bacteria	p__Firmicutes	c__Bacilli	o__Lactobacillales	f__Streptococcaceae	g__Streptococcus	s__Streptococcus salivarius
P20C1_S152	P20	Culture	Oesophagus	No	Yes	44	66.58	d__Bacteria	p__Firmicutes	c__Bacilli	o__Lactobacillales	f__Streptococcaceae	g__Streptococcus	s__Streptococcus sp001556435
P12C1_S184	P12	Culture	Oesophagus	No	Yes	45	75.54	d__Bacteria	p__Firmicutes	c__Bacilli	o__Lactobacillales	f__Streptococcaceae	g__Streptococcus	s__Streptococcus vestibularis
P18C1_S146	P18	Culture	Oesophagus	No	No	45	69.69	d__Bacteria	p__Firmicutes	c__Bacilli	o__Lactobacillales	f__Streptococcaceae	g__Streptococcus	s__Streptococcus vestibularis
P6C3_S170	P6	Culture	Oesophagus	No	No	45	60.76	d__Bacteria	p__Firmicutes	c__Bacilli	o__Lactobacillales	f__Streptococcaceae	g__Streptococcus	s__Streptococcus vestibularis
P13C3_S178	P13	Culture	Oesophagus	No	Yes	46	49.14	d__Bacteria	p__Firmicutes	c__Bacilli	o__Staphylococcales	f__Staphylococcaceae	g__Staphylococcus	s__Staphylococcus aureus
P16C2_S186	P16	Culture	Oesophagus	No	No	46	42.59	d__Bacteria	p__Firmicutes	c__Bacilli	o__Staphylococcales	f__Staphylococcaceae	g__Staphylococcus	s__Staphylococcus aureus
ERR2373095_bin.15	ERR2373095	MAG	Oesophagus	No	Yes	47	21.0884	d__Bacteria	p__Patescibacteria	c__JAEDAM01	o__Absconditabacterales	f__X112	g__HOT-345	s__HOT-345 sp013333295
ERR2373117_bin.7	ERR2373117	MAG	Oesophagus	Yes	Yes	48	14.5458	d__Bacteria	p__Patescibacteria	c__Saccharimonadia	o__Saccharimonadales	f__Nanosynbacteraceae	g__Nanosynbacter	s__
P11B_S7_bin.28.1	P11	MAG	Oesophagus	Yes	Yes	49	23.8151	d__Bacteria	p__Patescibacteria	c__Saccharimonadia	o__Saccharimonadales	f__Nanosynbacteraceae	g__Nanosynbacter	s__
P2B_S1_bin.0.1	P2	MAG	Oesophagus	Yes	Yes	50	11.8374	d__Bacteria	p__Patescibacteria	c__Saccharimonadia	o__Saccharimonadales	f__Nanosynbacteraceae	g__Nanosynbacter	s__
P5B_S4_bin.39.1	P5	MAG	Oesophagus	Yes	Yes	51	14.8371	d__Bacteria	p__Patescibacteria	c__Saccharimonadia	o__Saccharimonadales	f__Nanosynbacteraceae	g__Nanosynbacter	s__
P13S_S20_bin.18.1	P13	MAG	Saliva	Yes	Yes	52	12.318	d__Bacteria	p__Patescibacteria	c__Saccharimonadia	o__Saccharimonadales	f__Nanosyncoccaceae	g__Nanosyncoccus	s__
P6S_S16_bin.76.1	P6	MAG	Saliva	No	Yes	53	68.3137	d__Bacteria	p__Proteobacteria	c__Gammaproteobacteria	o__Burkholderiales	f__Neisseriaceae	g__Neisseria	s__Neisseria bacilliformis
P10C3_S181	P10	Culture	Oesophagus	No	Yes	54	34.3	d__Bacteria	p__Proteobacteria	c__Gammaproteobacteria	o__Burkholderiales	f__Neisseriaceae	g__Neisseria	s__Neisseria elongata
P14C2_S144	P14	Culture	Oesophagus	No	Yes	55	47.74	d__Bacteria	p__Proteobacteria	c__Gammaproteobacteria	o__Burkholderiales	f__Neisseriaceae	g__Neisseria	s__Neisseria perflava
P11B_S7_bin.86.1	P11	MAG	Oesophagus	No	Yes	56	28.6982	d__Bacteria	p__Proteobacteria	c__Gammaproteobacteria	o__Burkholderiales	f__Neisseriaceae	g__Neisseria	s__Neisseria sp000186165
P10C2_S182	P10	Culture	Oesophagus	No	No	57	59.34	d__Bacteria	p__Proteobacteria	c__Gammaproteobacteria	o__Burkholderiales	f__Neisseriaceae	g__Neisseria	s__Neisseria subflava_C
P13C2_S185	P13	Culture	Oesophagus	No	No	57	57.72	d__Bacteria	p__Proteobacteria	c__Gammaproteobacteria	o__Burkholderiales	f__Neisseriaceae	g__Neisseria	s__Neisseria subflava_C
P13S_S20_bin.74.1	P13	MAG	Saliva	No	Yes	57	711.513	d__Bacteria	p__Proteobacteria	c__Gammaproteobacteria	o__Burkholderiales	f__Neisseriaceae	g__Neisseria	s__Neisseria subflava_C
P13B_S9_bin.48	P13	MAG	Oesophagus	No	No	57	29.4967	d__Bacteria	p__Proteobacteria	c__Gammaproteobacteria	o__Burkholderiales	f__Neisseriaceae	g__Neisseria	s__Neisseria subflava_C
P5B_S4_bin.50.1	P5	MAG	Oesophagus	No	No	57	27.2735	d__Bacteria	p__Proteobacteria	c__Gammaproteobacteria	o__Burkholderiales	f__Neisseriaceae	g__Neisseria	s__Neisseria subflava_C
P13S_S20_bin.4.1	P13	MAG	Saliva	No	Yes	58	13.5026	d__Bacteria	p__Proteobacteria	c__Gammaproteobacteria	o__Burkholderiales	f__Neisseriaceae	g__Simonsiella	s__Simonsiella muelleri
P5S_S15_bin.44.1	P5	MAG	Saliva	No	No	58	21.5932	d__Bacteria	p__Proteobacteria	c__Gammaproteobacteria	o__Burkholderiales	f__Neisseriaceae	g__Simonsiella	s__Simonsiella muelleri
ERR2373061_bin.10	ERR2373061	MAG	Oesophagus	No	Yes	59	15.6844	d__Bacteria	p__Proteobacteria	c__Gammaproteobacteria	o__Enterobacterales	f__Pasteurellaceae	g__Haemophilus_A	s__Haemophilus_A parahaemolyticus
ERR2373078_bin.001	ERR2373078	MAG	Oesophagus	No	No	59	16.2411	d__Bacteria	p__Proteobacteria	c__Gammaproteobacteria	o__Enterobacterales	f__Pasteurellaceae	g__Haemophilus_A	s__Haemophilus_A parahaemolyticus
ERR2373144_bin.16.1	ERR2373144	MAG	Oesophagus	No	No	59	15.7127	d__Bacteria	p__Proteobacteria	c__Gammaproteobacteria	o__Enterobacterales	f__Pasteurellaceae	g__Haemophilus_A	s__Haemophilus_A parahaemolyticus
P6B_S5_bin.3	P6	MAG	Oesophagus	No	Yes	60	37.5124	d__Bacteria	p__Proteobacteria	c__Gammaproteobacteria	o__Enterobacterales	f__Pasteurellaceae	g__Haemophilus_D	s__Haemophilus_D parainfluenzae_K	Genome was assigned to Haemophilus_D sp001815355 using GTDB-tk, however was clustered with SC61 and designated Haemophilus_D parainfluenzae_K according to phylogeny.																												0.280702
P5S_S15_bin.6.1	P5	MAG	Saliva	No	No	60	18.531	d__Bacteria	p__Proteobacteria	c__Gammaproteobacteria	o__Enterobacterales	f__Pasteurellaceae	g__Haemophilus_D	s__Haemophilus_D parainfluenzae_K
P6S_S16_bin.11.1	P6	MAG	Saliva	No	No	60	162.439	d__Bacteria	p__Proteobacteria	c__Gammaproteobacteria	o__Enterobacterales	f__Pasteurellaceae	g__Haemophilus_D	s__Haemophilus_D parainfluenzae_K	Genome was assigned to Haemophilus_D sp001815355 using GTDB-tk, however was clustered with SC61 and designated Haemophilus_D parainfluenzae_K according to phylogeny
P10S_S17_bin.64.1	P10	MAG	Saliva	No	Yes	61	77.4472	d__Bacteria	p__Proteobacteria	c__Gammaproteobacteria	o__Enterobacterales	f__Pasteurellaceae	g__Haemophilus_D	s__Haemophilus_D parainfluenzae_L
ERR2373136_bin.10	ERR2373136	MAG	Oesophagus	Yes	Yes	62	28.2582	d__Bacteria	p__Proteobacteria	c__Gammaproteobacteria	o__Enterobacterales	f__Pasteurellaceae	g__Haemophilus	s__
ERR2373081_bin.1.1	ERR2373081	MAG	Oesophagus	No	Yes	63	20.8276	d__Bacteria	p__Proteobacteria	c__Gammaproteobacteria	o__Enterobacterales	f__Pasteurellaceae	g__Haemophilus	s__Haemophilus seminalis

## Sheet: TableS6
Table S6. Normalised relative abundance (%) of all recovered bacterial species across metagenomes of BioProjects PRJNA838635 & PRJEB25422
Bin Id	Bin size (Mbp)	classification	ERR2373052	ERR2373053	ERR2373055	ERR2373058	ERR2373061	ERR2373067	ERR2373068	ERR2373069	ERR2373074	ERR2373075	ERR2373076	ERR2373077	ERR2373078	ERR2373080	ERR2373081	ERR2373083	ERR2373085	ERR2373089	ERR2373090	ERR2373092	ERR2373093	ERR2373095	ERR2373097	ERR2373098	ERR2373106	ERR2373107	ERR2373110	ERR2373111	ERR2373112	ERR2373117	ERR2373118	ERR2373119	ERR2373121	ERR2373122	ERR2373123	ERR2373124	ERR2373127	ERR2373136	ERR2373138	ERR2373140	ERR2373144	P10B_S6	P10S_S17	P11B_S7	P11S_S18	P12B_S8	P12S_S19
P6B_S5_bin.002	2.18548	d__Bacteria;p__Actinobacteriota;c__Actinomycetia;o__Actinomycetales;f__Actinomycetaceae;g__Actinomyces;s__Actinomyces graevenitzii	-	-	-	-	-	-	-	-	-	0.0034882	-	-	-	-	-	-	-	-	-	0.00464851	0.00289964	-	0.0283251	-	-	-	-	-	-	-	-	-	-	-	-	-	-	-	-	-	-	0.0175543	-	0.00964489	-	0.0150564	0.00950524
P13S_S20_bin.3.1	2.32362	d__Bacteria;p__Actinobacteriota;c__Actinomycetia;o__Actinomycetales;f__Actinomycetaceae;g__Pauljensenia;s__Pauljensenia sp000278725	0.00544091	-	-	-	-	-	-	-	-	0.00525727	-	-	-	-	-	-	-	-	-	-	-	-	-	-	-	-	-	-	-	-	-	-	-	-	-	-	-	-	-	0.0201729	-	-	-	0.00433652	0.00485187	0.0113478	0.0353468
P6S_S16_bin.1	2.11113	d__Bacteria;p__Actinobacteriota;c__Actinomycetia;o__Actinomycetales;f__Actinomycetaceae;g__Pauljensenia;s__Pauljensenia sp000411415	-	-	0.00108074	-	-	-	-	-	-	-	-	-	-	-	-	-	-	-	-	0.00362002	-	-	0.01407	-	-	-	-	-	-	-	-	0.00421792	-	-	-	-	-	-	-	-	-	-	-	-	-	0.00545767	0.0105798
P4S_S14_bin.1.1	2.00117	d__Bacteria;p__Actinobacteriota;c__Actinomycetia;o__Actinomycetales;f__Actinomycetaceae;g__Pauljensenia;s__Pauljensenia sp018382595	-	-	-	-	-	-	-	0.00436458	-	0.00201711	-	-	-	-	0.00187601	-	-	-	-	0.0044852	0.00401854	0.00146423	-	-	-	-	-	-	-	0.00401844	-	-	-	-	-	-	-	-	-	-	-	-	-	0.00103902	-	0.00384892	0.0198233
P11B_S7_bin.12.1	2.24613	d__Bacteria;p__Actinobacteriota;c__Actinomycetia;o__Actinomycetales;f__Actinomycetaceae;g__Pauljensenia;s__Pauljensenia sp902373545	-	-	0.00503302	-	-	-	-	-	-	0.00374934	-	-	-	-	-	-	-	-	-	-	-	-	-	-	-	-	-	-	-	-	-	-	-	-	-	-	-	-	-	-	-	-	-	0.0114465	0.00585963	-	0.0068145
P3C3_S176	2.17591	d__Bacteria;p__Actinobacteriota;c__Actinomycetia;o__Actinomycetales;f__Micrococcaceae;g__Rothia;s__	-	-	0.0108715	-	-	-	-	0.00924178	-	-	-	-	-	-	0.00826811	-	-	-	-	-	0.00306464	-	-	-	-	-	-	-	-	-	-	-	-	-	-	-	-	-	-	-	-	0.0248965	0.00585859	-	-	-	-
P15S_S21_bin.70.1	2.31684	d__Bacteria;p__Actinobacteriota;c__Actinomycetia;o__Actinomycetales;f__Micrococcaceae;g__Rothia;s__Rothia dentocariosa	-	-	0.00912714	-	-	-	-	-	-	-	-	-	-	-	0.00248477	-	-	-	-	-	-	-	0.0126173	-	-	-	-	-	-	-	-	-	-	-	-	-	-	-	-	-	-	0.0298115	0.004997	0.00424309	-	-	0.00561016
P11B_S7_bin.3	2.42754	d__Bacteria;p__Actinobacteriota;c__Actinomycetia;o__Actinomycetales;f__Micrococcaceae;g__Rothia;s__Rothia mucilaginosa	0.0102198	-	0.00937816	-	-	-	0.018963	0.0187429	0.00256122	0.00379665	-	-	-	0.00395204	0.0223161	-	-	-	-	0.00752457	0.00903887	0.00463086	-	-	-	-	-	-	-	0.00640526	-	0.00840166	0.0228579	0.00492511	0.00553501	0.00704969	-	-	-	-	0.0113147	0.0554474	0.0171468	0.0274886	0.0127224	0.00520983	0.00590693
P12S_S19_bin.43.1	2.32647	d__Bacteria;p__Actinobacteriota;c__Actinomycetia;o__Actinomycetales;f__Micrococcaceae;g__Rothia;s__Rothia mucilaginosa_A	-	-	-	-	-	-	-	0.00417493	-	-	-	-	-	-	0.00959249	-	-	-	-	-	0.00352142	-	-	-	-	-	-	0.032719	-	0.00504865	0.027325	0.00280996	-	-	0.0186623	-	-	-	-	-	-	0.206529	0.0568322	-	-	0.0280275	0.0317717
P4S_S14_bin.7	2.2604	d__Bacteria;p__Actinobacteriota;c__Actinomycetia;o__Actinomycetales;f__Micrococcaceae;g__Rothia;s__Rothia sp001808955	0.011714	-	0.00918966	-	-	-	0.0213788	0.0200961	-	-	-	-	-	-	0.0354632	-	-	-	-	0.00574182	0.0111275	-	-	-	-	-	-	-	0.0163291	0.00657152	-	0.00463424	0.0358775	0.00497491	-	0.00728593	-	-	-	0.0195748	-	0.0753249	0.0175526	-	-	0.00629581	0.00726626
P5B_S4_bin.35.1	1.38608	d__Bacteria;p__Actinobacteriota;c__Coriobacteriia;o__Coriobacteriales;f__Atopobiaceae;g__Lancefieldella;s__Lancefieldella rimae	-	-	-	-	-	-	-	-	-	-	-	-	-	-	-	-	-	-	-	-	-	-	-	-	-	-	-	-	-	-	-	-	-	-	-	-	-	-	-	-	-	-	-	-	-	-	-
ERR2373093_bin.11.1	2.41571	d__Bacteria;p__Actinobacteriota;c__Coriobacteriia;o__Coriobacteriales;f__Atopobiaceae;g__Lancefieldella;s__Lancefieldella sp000564995	0.00552819	0.0121437	0.0086511	-	-	0.0131062	-	-	0.000794362	0.0215681	-	-	-	-	-	-	-	-	-	0.0701976	0.0228214	0.00638224	0.0512133	-	-	-	-	-	0.0207075	0.0143693	-	0.0320011	-	-	0.0146485	0.00987627	-	-	-	0.0253278	-	-	0.00246573	0.00633261	0.00309448	-	0.00322548
ERR2373095_bin.2	2.41936	d__Bacteria;p__Bacteroidota;c__Bacteroidia;o__Bacteroidales;f__Bacteroidaceae;g__Alloprevotella;s__Alloprevotella sp015257125	-	-	-	-	-	-	-	0.00626699	0.0189867	-	-	-	0.00486565	0.00631352	-	-	-	-	-	-	-	0.0475448	-	0.0208783	-	-	-	-	-	-	-	-	-	-	-	-	-	-	-	-	-	-	-	-	0.00269054	-	-
ERR2373138_bin.5.1	2.5564	d__Bacteria;p__Bacteroidota;c__Bacteroidia;o__Bacteroidales;f__Bacteroidaceae;g__Alloprevotella;s__Alloprevotella sp015259235	-	-	-	-	0.018476	-	-	-	0.00251521	-	-	-	-	-	-	-	-	-	-	-	-	0.0167586	-	-	-	-	-	-	-	-	-	-	-	-	-	-	-	-	0.233274	-	-	-	-	-	-	-	-
ERR2373093_bin.49	1.49422	d__Bacteria;p__Bacteroidota;c__Bacteroidia;o__Bacteroidales;f__Bacteroidaceae;g__Alloprevotella;s__Alloprevotella sp905369775	0.0163911	0.0124966	0.00545719	-	-	0.0177068	-	-	-	0.00735403	-	0.00725781	-	-	-	-	-	-	-	0.00971292	0.0294326	0.00235716	0.00954639	-	0.0300454	-	-	-	0.0249292	-	-	0.0189678	-	-	0.0128918	0.0149515	-	-	-	-	0.0429029	-	0.00758264	0.018676	0.0116692	-	0.00419949
ERR2373110_bin.8	2.51142	d__Bacteria;p__Bacteroidota;c__Bacteroidia;o__Bacteroidales;f__Bacteroidaceae;g__Alloprevotella;s__Alloprevotella sp905371275	-	-	-	-	-	-	-	-	0.0102149	-	-	-	-	-	-	0.0171293	-	-	-	-	-	0.00225027	-	-	-	0.0221126	0.147842	-	-	-	-	-	-	-	-	-	-	-	-	-	-	-	-	-	-	-	-
P13S_S20_bin.65.1	1.71495	d__Bacteria;p__Bacteroidota;c__Bacteroidia;o__Bacteroidales;f__Bacteroidaceae;g__Alloprevotella;s__Alloprevotella tannerae	-	-	0.0122786	-	-	-	-	-	-	-	-	-	-	0.00557055	-	-	-	-	-	-	-	-	-	-	-	-	-	-	-	-	-	0.0139254	-	-	-	-	-	-	-	-	-	-	-	-	-	-	-
ERR2373074_bin.30.1	2.591	d__Bacteria;p__Bacteroidota;c__Bacteroidia;o__Bacteroidales;f__Bacteroidaceae;g__Alloprevotella;s__Alloprevotella sp000318095	-	-	0.00507775	-	-	-	-	-	0.145075	-	-	-	-	-	0.00232573	-	-	-	-	-	0.00234561	0.0368943	-	-	-	-	0.00601081	-	-	-	-	-	-	0.00561131	-	-	-	-	0.0128493	-	-	0.00182522	0.00182362	0.00292076	-	-	-
ERR2373097_bin.1	3.16865	d__Bacteria;p__Bacteroidota;c__Bacteroidia;o__Bacteroidales;f__Bacteroidaceae;g__Prevotella;s__Prevotella histicola	0.0197149	0.0092456	0.00672189	-	-	0.0347372	-	-	-	0.0687871	0.00659061	0.0144455	-	-	-	-	-	-	0.029523	0.0508523	0.0253757	0.0054705	0.227296	-	-	-	-	0.0308558	0.025124	0.0276148	0.0192443	0.0240787	0.0115443	-	0.0227468	0.0327839	-	-	-	0.0513211	-	-	0.00233572	0.0112148	0.0024975	-	0.00882868
P15S_S21_bin.40.1	1.82941	d__Bacteria;p__Bacteroidota;c__Bacteroidia;o__Bacteroidales;f__Bacteroidaceae;g__Prevotella;s__Prevotella intermedia	-	-	-	-	-	-	-	-	-	-	-	-	-	-	-	-	-	-	-	-	-	0.00510363	-	-	-	-	-	-	-	-	-	-	-	-	0.0102992	-	-	-	-	-	-	-	-	0.00167318	-	-	-
ERR2373119_bin.14	3.33547	d__Bacteria;p__Bacteroidota;c__Bacteroidia;o__Bacteroidales;f__Bacteroidaceae;g__Prevotella;s__Prevotella jejuni	0.0551147	0.0100189	0.0276647	-	-	0.0298193	0.0121444	-	0.00599573	0.0245241	-	-	-	0.00449711	-	-	0.0052169	0.0202104	0.0627921	0.00786323	0.0498506	0.0323418	0.0191431	-	0.0313938	-	-	0.026804	0.0742326	0.137317	0.0369583	0.193147	0.0569481	-	0.0124243	0.0292598	-	-	-	0.0290752	0.0334046	-	0.00272922	0.0479227	0.00736644	0.00421791	0.00614653
P10S_S17_bin.63.1	3.13017	d__Bacteria;p__Bacteroidota;c__Bacteroidia;o__Bacteroidales;f__Bacteroidaceae;g__Prevotella;s__Prevotella melaninogenica	0.0412919	0.108032	0.0601297	-	0.0224926	0.0366315	0.0183035	0.0187344	0.00719548	0.031489	-	0.0322374	-	0.0225457	0.00178422	0.0238923	0.0283346	0.0169536	0.0325556	0.0975732	0.0521789	0.0119318	-	-	0.134568	-	-	0.0100364	0.0850692	0.0826001	-	0.0434935	-	0.00684172	0.0774094	0.0994515	-	-	-	0.100146	0.0532376	0.0200921	0.101393	0.0404943	0.0105121	-	0.00866031
ERR2373095_bin.12	2.20747	d__Bacteria;p__Bacteroidota;c__Bacteroidia;o__Bacteroidales;f__Bacteroidaceae;g__Prevotella;s__Prevotella nanceiensis	0.0236238	-	0.0058702	-	-	0.0116766	0.0376008	0.00891615	0.00483088	-	-	-	0.00666873	0.00418363	0.010674	0.00580826	-	-	-	-	-	0.0238748	-	0.0359761	-	-	-	-	-	0.00712174	-	-	-	-	0.0349823	-	-	-	-	-	-	-	-	-	-	-	-
ERR2373075_bin.61	2.65948	d__Bacteria;p__Bacteroidota;c__Bacteroidia;o__Bacteroidales;f__Bacteroidaceae;g__Prevotella;s__Prevotella pallens	0.0471917	0.0577687	0.038268	-	-	0.0746989	-	0.0109617	0.00455207	0.0860696	-	0.0064499	0.00414252	0.010642	0.00149051	0.00881113	0.0139235	0.0217376	0.01851	0.0426769	0.0317162	0.0107904	-	-	0.0422463	-	-	0.0115189	0.0340088	-	-	0.0546876	-	-	0.0490404	0.0330903	-	-	-	0.0203747	0.0416467	-	0.00291887	0.0118096	0.00229692	-	-
ERR2373092_bin.52	2.76058	d__Bacteria;p__Bacteroidota;c__Bacteroidia;o__Bacteroidales;f__Bacteroidaceae;g__Prevotella;s__Prevotella salivae	0.00695534	-	0.00913061	-	-	0.0145186	0.0131712	-	-	0.0101104	-	-	-	-	-	0.00750821	-	-	-	0.0394134	0.00542939	0.00404459	0.0178197	-	-	-	-	0.014776	0.0162067	0.00726447	-	0.0183575	-	-	0.00847921	0.0103731	-	-	-	0.0205552	-	-	0.00827529	0.00259386	-	-	-
ERR2373092_bin.2	2.49796	d__Bacteria;p__Bacteroidota;c__Bacteroidia;o__Bacteroidales;f__Bacteroidaceae;g__Prevotella;s__Prevotella sp000257925	0.00550636	0.023194	-	-	-	-	-	-	0.00293966	0.0433395	-	0.00594727	-	-	-	0.009914	-	-	-	0.180471	0.0136367	0.00545415	-	-	-	-	-	0.0295339	-	0.0137275	0.0240874	0.00463453	-	-	0.00624848	-	-	-	-	-	0.0125265	-	-	0.00640258	-	-	-
P13S_S20_bin.72.1	1.73141	d__Bacteria;p__Bacteroidota;c__Bacteroidia;o__Bacteroidales;f__Porphyromonadaceae;g__Porphyromonas;s__Porphyromonas endodontalis	-	-	0.00536365	-	-	-	-	-	-	-	-	0.0267149	-	-	-	-	-	-	-	-	0.00514553	0.00336239	-	-	-	-	-	-	-	-	-	0.00223896	-	-	0.00650153	0.00871402	-	-	-	-	-	0.00777813	-	0.00331982	-	-	-
P10S_S17_bin.36.1	2.29883	d__Bacteria;p__Bacteroidota;c__Bacteroidia;o__Bacteroidales;f__Porphyromonadaceae;g__Porphyromonas;s__Porphyromonas pasteri	0.0329751	-	0.0150354	-	0.0128905	0.0127105	0.0200161	-	0.0461466	-	-	-	0.0190822	0.00654776	0.0145435	-	-	-	-	-	-	0.0166909	-	0.0194867	-	0.0399432	-	-	-	-	-	-	-	0.00887403	0.0401562	0.00709036	-	-	-	-	0.0133246	0.0144137	0.0200298	0.0611807	0.0187287	-	-
P11B_S7_bin.41	2.72909	d__Bacteria;p__Bacteroidota;c__Bacteroidia;o__Bacteroidales;f__Tannerellaceae;g__Tannerella;s__Tannerella sp003033925	-	-	0.00545139	-	-	-	-	-	-	-	-	-	-	-	-	-	-	-	-	-	-	-	-	-	-	-	-	-	-	-	-	-	-	-	-	-	-	-	-	-	-	-	-	0.0196903	0.00287268	-	-
P15S_S21_bin.32.1	2.17776	d__Bacteria;p__Firmicutes_A;c__Clostridia;o__Lachnospirales;f__Lachnospiraceae;g__Butyrivibrio;s__Butyrivibrio sp015258065	-	-	-	-	-	-	-	-	-	-	-	-	-	-	-	-	-	-	-	-	-	-	-	-	-	-	-	-	-	-	-	-	-	-	-	-	-	-	-	-	-	-	-	0.00358673	-	-	-
P6S_S16_bin.5	2.10344	d__Bacteria;p__Firmicutes_A;c__Clostridia;o__Lachnospirales;f__Lachnospiraceae;g__Lachnoanaerobaculum;s__Lachnoanaerobaculum orale	0.00120583	0.00169552	0.00102012	-	-	-	-	-	-	-	-	-	-	-	-	-	-	-	-	-	-	-	-	-	-	-	-	-	-	-	-	0.00658807	-	-	-	-	-	-	-	-	-	-	0.00208069	-	-	-	-
P3S_S13_bin.11.1	1.73926	d__Bacteria;p__Firmicutes_A;c__Clostridia;o__Lachnospirales;f__Lachnospiraceae;g__Stomatobaculum;s__Stomatobaculum longum_A	0.00467548	-	-	-	-	-	-	-	-	-	-	-	-	-	-	-	-	-	-	-	-	-	-	-	-	-	-	-	-	-	-	-	-	-	-	-	-	-	-	-	-	-	-	0.006974	-	-	-
P15S_S21_bin.35.1	1.68177	d__Bacteria;p__Firmicutes_C;c__Negativicutes;o__Selenomonadales;f__Selenomonadaceae;g__Centipeda;s__Centipeda sp015265235	-	-	-	-	-	-	-	-	-	0.00242783	-	-	-	-	-	-	-	-	-	-	0.00246218	0.00166358	-	-	-	-	-	-	-	-	-	0.0140125	-	-	-	-	-	-	-	-	-	-	-	0.00434571	-	-	-
P6S_S16_bin.70.1	1.71641	d__Bacteria;p__Firmicutes_C;c__Negativicutes;o__Veillonellales;f__Megasphaeraceae;g__Anaeroglobus;s__Anaeroglobus micronuciformis	0.010665	0.0121776	0.0161126	-	-	0.0243127	-	-	-	0.0257626	-	-	-	-	-	-	-	-	0.0182455	0.028526	0.0188221	0.00408586	0.0404635	-	-	-	-	-	-	0.0116249	-	0.0302077	-	-	0.0166332	0.0116515	-	-	-	-	-	-	-	0.0286294	0.00316652	-	0.00351519
ERR2373081_bin.13	1.89166	d__Bacteria;p__Firmicutes_C;c__Negativicutes;o__Veillonellales;f__Veillonellaceae;g__Veillonella;s__Veillonella parvula_A	0.0204126	0.017225	0.0214626	-	-	0.0130079	0.026601	0.0215583	0.00947802	0.0151859	-	-	-	0.00451599	0.0365231	0.00517428	0.00380207	-	0.01592	0.0177014	0.0323308	0.0489854	0.0491786	-	-	-	-	0.021345	-	0.0313511	0.0529854	0.00850031	0.0174673	-	0.0189112	0.0265169	-	-	-	0.0367707	-	0.0103721	0.0166828	0.0189754	0.00459949	0.00566979	0.0209872
P15S_S21_bin.79.1	1.40674	d__Bacteria;p__Firmicutes_C;c__Negativicutes;o__Veillonellales;f__Veillonellaceae;g__Veillonella;s__Veillonella sp900550455	-	-	-	-	-	-	-	-	-	0.00244438	-	-	-	-	-	-	-	-	-	-	0.00728505	-	-	-	-	-	-	0.00654037	-	-	-	-	-	-	-	-	-	-	-	-	-	-	-	-	-	-	-
P6S_S16_bin.50.1	1.59399	d__Bacteria;p__Firmicutes;c__Bacilli;o__Lactobacillales;f__Aerococcaceae;g__Granulicatella;s__	0.00646211	-	-	-	-	-	-	0.00433149	-	0.00162676	-	-	-	-	0.00490822	-	-	-	-	-	0.00294838	0.00566418	0.0110525	-	-	-	-	0.008905	-	0.00367722	-	0.00213111	0.0137791	-	0.00569789	-	-	-	-	-	-	0.00324926	0.00565254	0.00440252	0.00460343	-	-
ERR2373121_bin.31	1.97365	d__Bacteria;p__Firmicutes;c__Bacilli;o__Lactobacillales;f__Lactobacillaceae;g__Limosilactobacillus;s__Limosilactobacillus fermentum	-	-	-	-	-	-	-	-	-	-	-	-	-	-	0.00443355	-	-	-	-	-	-	-	-	-	-	-	-	-	-	-	-	-	0.135056	-	-	-	-	-	-	-	-	-	-	-	-	-	-
ERR2373089_bin.001	2.08711	d__Bacteria;p__Firmicutes;c__Bacilli;o__Lactobacillales;f__Streptococcaceae;g__Streptococcus;s__	0.00764318	0.0217867	0.0178647	0.181152	0.0385436	0.0157158	-	0.0450138	0.0146631	-	-	0.0128289	0.00378222	0.00542052	0.0251819	-	0.00528266	0.4354	-	-	0.0272268	0.00949215	-	0.0501225	0.0270247	0.0366565	0.265545	0.0344238	-	0.00324755	-	-	0.0186524	0.144869	0.00571408	-	0.112524	0.0199339	0.0733545	-	-	0.00868115	0.00790107	0.0149608	0.0136972	0.0038674	-
ERR2373136_bin.18.1	2.09584	d__Bacteria;p__Firmicutes;c__Bacilli;o__Lactobacillales;f__Streptococcaceae;g__Streptococcus;s__Streptococcus mitis	0.0119714	0.0291503	0.0304298	0.093318	0.0817896	0.035734	0.0207961	0.0659647	0.0182877	0.00225304	0.010352	0.0453863	0.00572604	0.00963409	0.0414029	0.00496799	0.0112113	-	0.0152441	0.00478043	0.0554753	0.0187307	0.0082767	0.0684847	0.0510525	0.0623553	0.0846033	0.0673389	-	0.00511951	-	0.00422335	0.0226374	0.145	0.0104635	0.00714705	0.203702	0.517968	0.0644603	-	0.0118631	0.0124215	0.0100627	0.0195116	0.0159801	0.00677403	-
ERR2373144_bin.4	1.88356	d__Bacteria;p__Firmicutes;c__Bacilli;o__Lactobacillales;f__Streptococcaceae;g__Streptococcus;s__Streptococcus mitis_AP	0.01137	0.0279189	0.0256286	0.0843524	0.0606172	0.0482811	0.0183737	0.0566398	0.0157031	0.00246107	0.00755881	0.0171472	0.00548099	0.00810422	0.0328519	0.0045911	0.0104881	-	-	0.00395925	0.0594832	0.0197676	0.00711907	0.0605804	0.0500785	0.117989	0.0809217	0.0541133	-	0.00496061	-	0.00425221	0.0195062	0.123409	0.0104505	-	0.207977	0.0249544	0.0607483	-	0.15019	0.0104932	0.0089251	0.0172222	0.0151199	0.00623409	-
ERR2373090_bin.4.1	1.70908	d__Bacteria;p__Firmicutes;c__Bacilli;o__Lactobacillales;f__Streptococcaceae;g__Streptococcus;s__Streptococcus mitis_BM	0.0104237	0.0310344	0.0210627	0.109488	0.0562392	0.0212535	0.0163342	0.0835489	0.0208807	0.00388896	0.00752434	0.018916	0.0055699	0.00900902	0.0344506	0.00472502	0.00748315	-	0.1379	-	0.0363659	0.013212	0.00645421	0.0765147	0.0363782	0.0597747	0.106141	0.0423899	-	0.00426954	-	0.00358591	0.0301438	0.209263	0.00878521	-	0.140093	0.0219231	0.0706118	-	0.0085223	0.0104236	0.00939176	0.0182974	0.0162948	0.00514721	-
P2C5_S175	2.15119	d__Bacteria;p__Firmicutes;c__Bacilli;o__Lactobacillales;f__Streptococcaceae;g__Streptococcus;s__Streptococcus salivarius	-	-	-	-	-	-	-	-	-	-	-	-	-	-	0.00428459	-	-	-	-	-	0.00411429	0.00270006	-	-	-	-	-	-	-	0.00625113	-	-	0.0129651	-	-	-	-	-	-	-	-	-	-	0.00218123	-	-	-
P20C1_S152	2.17415	d__Bacteria;p__Firmicutes;c__Bacilli;o__Lactobacillales;f__Streptococcaceae;g__Streptococcus;s__Streptococcus sp001556435	-	-	-	-	-	-	-	-	-	-	-	-	-	-	0.0023823	-	-	-	-	-	0.00256698	-	-	-	-	-	-	-	-	0.00533503	-	-	0.0224641	-	-	-	-	-	-	-	-	-	-	-	-	-	-
P12C1_S184	2.04978	d__Bacteria;p__Firmicutes;c__Bacilli;o__Lactobacillales;f__Streptococcaceae;g__Streptococcus;s__Streptococcus vestibularis	-	-	-	-	-	-	-	-	-	-	-	-	-	-	0.00223778	-	-	-	-	-	0.00220533	-	-	-	-	-	-	-	-	0.00387935	0.0300666	-	-	-	-	-	-	-	-	-	-	-	-	-	-	-	-
P13C3_S178	2.74059	d__Bacteria;p__Firmicutes;c__Bacilli;o__Staphylococcales;f__Staphylococcaceae;g__Staphylococcus;s__Staphylococcus aureus	-	-	-	-	-	-	-	-	-	-	-	-	-	-	-	-	-	-	-	-	-	-	-	-	-	-	-	-	-	-	-	-	-	-	-	-	-	-	-	-	-	-	-	-	-	-	-
ERR2373095_bin.15	0.862849	d__Bacteria;p__Patescibacteria;c__Gracilibacteria;o__Absconditabacterales;f__X112;g__HOT-345;s__HOT-345 sp013333295	0.018284	-	-	-	-	-	-	-	0.00430362	-	-	-	-	-	-	-	-	-	-	-	-	0.0315214	-	-	-	0.0182526	-	-	-	-	-	-	-	-	-	-	-	-	-	-	-	-	-	-	-	-	-
ERR2373117_bin.7	0.735988	d__Bacteria;p__Patescibacteria;c__Saccharimonadia;o__Saccharimonadales;f__Nanosynbacteraceae;g__Nanosynbacter;s__	0.00858668	-	-	-	0.0108828	-	0.0126359	-	-	0.0133886	-	-	-	-	-	-	-	-	0.0161158	-	-	-	-	-	-	-	-	-	-	0.0450999	-	-	-	-	-	0.0201552	-	-	-	-	-	-	-	-	-	-	-
P11B_S7_bin.28.1	0.66831	d__Bacteria;p__Patescibacteria;c__Saccharimonadia;o__Saccharimonadales;f__Nanosynbacteraceae;g__Nanosynbacter;s__	0.00729852	-	-	-	-	-	-	-	-	0.0109863	-	-	-	-	-	-	-	-	-	0.00352741	0.00266838	0.0039945	-	-	-	-	-	-	-	-	-	0.00285773	-	-	-	0.0156991	-	-	-	-	-	-	-	0.0163467	0.0025291	-	-
P2B_S1_bin.0.1	0.661434	d__Bacteria;p__Patescibacteria;c__Saccharimonadia;o__Saccharimonadales;f__Nanosynbacteraceae;g__Nanosynbacter;s__	0.00759775	-	-	-	-	-	0.0118612	-	-	0.0117563	-	-	-	-	-	-	-	-	-	0.00403772	0.00419661	0.00420647	-	-	-	-	-	-	-	-	-	0.00286157	-	-	-	0.0178261	-	-	-	-	-	-	-	0.00268742	-	-	-
P5B_S4_bin.39.1	0.744382	d__Bacteria;p__Patescibacteria;c__Saccharimonadia;o__Saccharimonadales;f__Nanosynbacteraceae;g__Nanosynbacter;s__	0.00673925	-	-	-	-	-	-	-	-	0.0116027	-	-	-	-	-	-	-	-	-	0.00383284	0.00294635	0.00376746	-	-	-	-	-	-	-	-	-	0.00289899	-	-	-	0.0160121	-	-	-	-	-	-	-	0.00255392	-	-	-
P13S_S20_bin.18.1	0.574691	d__Bacteria;p__Patescibacteria;c__Saccharimonadia;o__Saccharimonadales;f__Nanosyncoccaceae;g__Nanosyncoccus;s__	0.00538727	-	-	-	-	-	-	-	-	-	-	-	-	-	-	-	-	-	-	-	-	-	-	-	-	-	-	-	-	-	-	-	-	-	-	-	-	-	-	-	-	-	-	-	-	-	-
P6S_S16_bin.76.1	2.37532	d__Bacteria;p__Proteobacteria;c__Gammaproteobacteria;o__Burkholderiales;f__Neisseriaceae;g__Neisseria;s__Neisseria bacilliformis	-	-	-	-	-	-	-	-	-	-	-	-	-	-	-	-	-	-	-	-	-	-	-	-	-	-	-	-	-	-	-	-	-	-	-	-	-	-	-	-	-	-	-	-	-	-	-
P10C3_S181	2.35112	d__Bacteria;p__Proteobacteria;c__Gammaproteobacteria;o__Burkholderiales;f__Neisseriaceae;g__Neisseria;s__Neisseria elongata	-	-	-	-	-	-	-	-	-	-	-	-	-	-	-	-	-	-	-	-	-	-	-	-	-	-	-	-	-	-	-	-	-	-	-	-	-	-	-	-	-	-	0.00380168	-	-	-	-
P14C2_S144	2.34265	d__Bacteria;p__Proteobacteria;c__Gammaproteobacteria;o__Burkholderiales;f__Neisseriaceae;g__Neisseria;s__Neisseria perflava	-	-	-	-	-	-	-	-	0.0139981	-	-	-	0.0119541	-	0.0125202	-	-	-	-	-	-	0.00372629	-	-	-	-	-	-	-	-	-	-	-	-	-	-	-	-	-	-	-	0.0239819	0.0478499	0.00228865	0.00395379	-	-
P11B_S7_bin.86.1	2.10493	d__Bacteria;p__Proteobacteria;c__Gammaproteobacteria;o__Burkholderiales;f__Neisseriaceae;g__Neisseria;s__Neisseria sp000186165	-	-	-	-	-	-	0.0234927	-	0.00412443	-	-	-	0.0184239	-	0.0133576	-	-	-	-	-	-	0.00940646	-	-	0.0135965	-	-	-	-	-	-	-	-	-	0.00918646	-	-	-	-	-	0.0133234	0.0302397	0.0578576	0.0204328	0.0177596	-	-
P13S_S20_bin.74.1	2.2277	d__Bacteria;p__Proteobacteria;c__Gammaproteobacteria;o__Burkholderiales;f__Neisseriaceae;g__Neisseria;s__Neisseria subflava_C	-	-	-	-	-	-	-	0.00876125	0.00732397	0.00165822	-	-	0.0122091	0.00408661	0.0120814	-	-	-	-	-	-	0.0039356	-	-	-	-	-	-	-	-	-	0.0152463	-	-	-	-	-	-	-	-	-	0.0256071	0.0509373	0.0022887	0.00385477	-	-
P13S_S20_bin.4.1	1.82954	d__Bacteria;p__Proteobacteria;c__Gammaproteobacteria;o__Burkholderiales;f__Neisseriaceae;g__Simonsiella;s__Simonsiella muelleri	-	-	-	-	-	-	-	-	-	-	-	-	-	-	-	-	-	-	-	-	-	-	-	-	-	-	-	-	-	-	-	-	-	-	-	-	-	-	-	-	-	-	-	-	-	-	-
ERR2373061_bin.10	2.14292	d__Bacteria;p__Proteobacteria;c__Gammaproteobacteria;o__Enterobacterales;f__Pasteurellaceae;g__Haemophilus_A;s__Haemophilus_A parahaemolyticus	-	-	-	-	0.157529	-	-	0.00977947	0.00986142	-	-	-	0.0568021	-	-	-	-	-	-	-	0.00502876	0.0121803	-	-	-	0.0407649	0.0222905	-	-	-	-	-	-	-	0.00792067	-	0.0134554	0.0175364	0.0493385	-	0.126583	-	-	-	-	-	-
P6B_S5_bin.3	1.8799	d__Bacteria;p__Proteobacteria;c__Gammaproteobacteria;o__Enterobacterales;f__Pasteurellaceae;g__Haemophilus_D;s__Haemophilus_D parainfluenzae_K	0.0149178	-	-	-	-	-	0.0121225	0.0533432	0.00886977	-	-	-	0.00868595	0.00920474	0.0148126	-	-	-	-	0.00739043	0.003844	0.0108224	0.0065503	-	-	-	-	0.0136662	-	0.0152414	-	0.0052325	0.0373526	-	0.00928356	0.0107629	-	-	-	-	0.0108238	-	0.0171114	0.00304734	0.00570203	-	-
P10S_S17_bin.64.1	1.76825	d__Bacteria;p__Proteobacteria;c__Gammaproteobacteria;o__Enterobacterales;f__Pasteurellaceae;g__Haemophilus_D;s__Haemophilus_D parainfluenzae_L	0.0102969	-	-	-	-	-	-	0.0372798	0.00723171	-	-	-	0.00870132	0.00878906	0.00974887	-	-	-	-	0.00499966	0.00245928	0.00759487	-	-	-	-	-	0.0106655	-	0.0102785	-	0.00380944	0.0239151	-	0.00864721	0.00694738	-	-	-	-	0.00954312	0.0132395	0.0561039	0.00224502	0.0041071	-	-
ERR2373136_bin.10	1.92515	d__Bacteria;p__Proteobacteria;c__Gammaproteobacteria;o__Enterobacterales;f__Pasteurellaceae;g__Haemophilus;s__	-	-	-	-	-	-	-	-	-	-	-	-	-	-	-	-	-	-	-	-	-	-	-	-	-	-	-	-	-	-	-	-	-	-	-	-	-	0.207409	-	-	-	-	-	-	-	-	-
ERR2373081_bin.1.1	2.06196	d__Bacteria;p__Proteobacteria;c__Gammaproteobacteria;o__Enterobacterales;f__Pasteurellaceae;g__Haemophilus;s__Haemophilus seminalis	-	-	-	-	-	-	-	0.0307249	0.00531687	-	-	-	-	0.00947086	0.0323114	-	-	-	-	-	-	0.00789924	-	0.0155398	-	0.0340155	-	-	-	-	-	-	-	-	-	-	-	-	-	-	-	-	-	-	-	-	-
Unmapped	2	Unmapped reads	0.526986	0.553285	0.558185	0.430497	0.397068	0.503748	0.55125	0.434163	0.562782	0.563553	0.932499	0.761869	0.801026	0.827466	0.596208	0.849481	0.880318	0.356291	0.514538	0.354044	0.434242	0.517572	0.429801	0.498618	0.458324	0.407397	0.239987	0.518295	0.515185	0.512255	0.6724	0.438591	0.4404	0.3035	0.524599	0.527465	0.2318	0.146754	0.351114	0.505344	0.346625	0.368845	0.431128	0.501334	0.77907	0.862242	0.774713
[truncated: 16 more columns]

## Sheet: TableS7
Table S7. Average Nucleotide Identity (ANI) between all recovered Rothia species as part of this study and all Rothia mucilaginosa species described within the GTDB database
	ERR2373081_bin.1	ERR2373093_bin.60	GCA_000011025.1	GCA_000175615.1	GCA_000231235.1	GCA_001060545.1	GCA_001061655.1	GCA_001061665.1	GCA_001062855.1	GCA_001063545.1	GCA_001063995.1	GCA_001064265.1	GCA_001064575.1	GCA_001064585.1	GCA_001065115.1	GCA_001065135.1	GCA_001065485.1	GCA_001067345.1	GCA_001067855.1	GCA_001548235.1	GCA_001808945.1	GCA_001808955.1	GCA_001809565.1	GCA_001810135.1	GCA_001810515.1	GCA_001810775.1	GCA_001811075.1	GCA_001812085.1	GCA_001812205.1	GCA_001812285.1	GCA_001812775.1	GCA_001812895.1	GCA_001812975.1	GCA_001813145.1	GCA_001813565.1	GCA_001813685.1	GCA_001813725.1	GCA_001813895.1	GCA_001813965.1	GCA_001814485.1	GCA_001814645.1	GCA_001814995.1	GCA_001815155.1	GCA_001815755.1	GCA_001836905.1	GCA_001837265.1	GCA_001837295.1	GCA_001914075.1	GCA_002386365.1
ERR2373081_bin.1
ERR2373093_bin.60	96.077
GCA_000011025.1	96.1946	96.1622
GCA_000175615.1	95.3718	94.9132	95.1165
GCA_000231235.1	95.3783	94.9282	95.2812	96.1132
GCA_001060545.1	95.4204	94.9822	95.2942	96.0896	96.1778
GCA_001061655.1	96.2102	95.7154	96.015	95.564	95.5722	95.6494
GCA_001061665.1	89.4486	89.2946	89.458	89.079	89.2723	89.0756	89.2728
GCA_001062855.1	96.1452	95.682	96.0383	95.5728	95.5988	95.7004	96.5727	89.1849
GCA_001063545.1	96.2178	95.7174	95.9535	95.4636	95.5922	95.6518	96.6154	89.2796	96.5527
GCA_001063995.1	95.1272	94.7066	94.9917	95.5342	95.4746	95.4271	95.4666	89.2606	95.4225	95.3404
GCA_001064265.1	95.3386	94.874	95.1451	96.2805	96.1201	96.1785	95.537	89.126	95.5693	95.4386	95.4901
GCA_001064575.1	96.0921	95.4104	95.8656	95.5479	95.7466	95.7565	96.4846	89.2331	96.4438	96.3433	95.6727	95.6044
GCA_001064585.1	96.1173	95.3884	95.7843	95.4997	95.7065	95.6802	96.4568	89.2279	96.3791	96.3423	95.7182	95.5717	99.9148
GCA_001065115.1	95.911	95.4892	95.8156	95.6767	95.6304	95.7206	96.3039	89.2918	96.4827	96.2957	95.3385	95.5889	96.2769	96.2669
GCA_001065135.1	89.4338	89.3151	89.5391	89.1751	89.2957	89.2478	89.3155	97.5605	89.2276	89.3437	89.2212	89.1522	89.2277	89.3047	89.3269
GCA_001065485.1	89.4876	89.3271	89.3816	89.0912	89.2699	89.2134	89.3002	97.6312	89.156	89.1944	89.1439	89.0742	89.1306	89.2152	89.2109	98.0792
GCA_001067345.1	96.5143	95.8371	96.0557	95.2758	95.4229	95.415	96.5078	89.5965	96.3024	96.2518	95.1204	95.2146	96.1449	96.1283	96.0635	89.5928	89.6143
GCA_001067855.1	96.5529	96.0651	96.2389	95.1264	95.2598	95.305	96.1333	89.4318	96.1477	96.0987	95.0174	95.2209	95.9464	95.9581	95.9001	89.4728	89.5387	96.3346
GCA_001548235.1	94.7212	94.5396	94.8429	94.7142	94.7245	94.7512	94.8732	88.8909	94.8881	94.7994	94.5531	94.7093	94.8995	94.8452	94.8468	88.9617	88.8686	94.6339	94.5931
GCA_001808945.1	96.5983	96.0181	96.3891	95.3725	95.2531	95.378	96.0949	89.4556	96.1063	96.1857	95.0756	95.2581	95.8118	95.7831	95.897	89.5092	89.6025	96.316	96.4819	94.6152
GCA_001808955.1	96.4123	95.8203	96.0201	94.9663	95.0019	95.07	95.8471	89.9149	95.8639	95.9606	94.7715	94.8966	95.7163	95.6841	95.5737	89.923	89.9329	95.9736	96.3584	94.3332	97.0062
GCA_001809565.1	89.2651	89.235	89.4018	89.1407	89.3796	89.2272	89.3504	97.3355	89.3687	89.1942	89.2635	89.1337	89.1492	89.3496	89.3881	98.1424	97.5202	89.5701	89.4703	88.8556	89.3706	89.8705
GCA_001810135.1	96.8562	96.224	96.3603	95.2699	95.2941	95.4498	96.3	89.219	96.3021	96.2859	95.1401	95.2778	96.1077	96.0758	95.9764	89.3808	89.2432	96.6652	96.6809	94.7034	96.7174	96.3962	89.3575
GCA_001810515.1	96.2186	95.8508	96.0758	95.4287	95.5076	95.6122	96.7257	89.2077	96.7896	96.7653	95.3155	95.3723	96.5534	96.5349	96.6142	89.2437	89.2137	96.4922	96.1993	94.8176	96.2125	95.956	89.3106	96.4003
GCA_001810775.1	96.0021	95.721	95.9089	95.3378	95.4111	95.3896	96.3632	89.4078	96.4799	96.532	95.2018	95.2915	96.4416	96.3881	96.2137	89.6079	89.5487	96.1957	95.948	94.6851	95.9047	95.6673	89.4999	96.1883	96.6325
GCA_001811075.1	94.9926	94.7355	94.8313	95.3259	95.2969	95.394	95.1401	88.7843	95.1985	95.0879	94.9265	95.3619	95.1367	95.0812	95.181	88.8017	88.7237	94.9039	94.909	94.461	95.0428	94.6407	88.797	95.0135	95.0718	94.9232
GCA_001812085.1	95.5983	95.0392	95.3359	96.563	95.8787	95.9625	95.7009	89.1409	95.8649	95.5957	95.5427	95.9272	95.7673	95.7207	95.8898	89.3273	89.1417	95.4228	95.3316	94.7627	95.5554	95.0988	89.2631	95.5483	95.7094	95.4744	95.2176
GCA_001812205.1	95.7291	95.3512	95.5846	95.6195	95.7396	95.6944	96.0639	89.1416	96.0676	96.1616	95.7704	95.6527	96.3724	96.3555	96.072	89.3219	89.2246	95.7787	95.6967	94.8126	95.6514	95.4421	89.4177	95.8364	96.2552	95.9563	95.1407	95.8976
GCA_001812285.1	95.6615	95.2644	95.6183	95.634	95.7894	95.7244	96.02	89.1336	96.047	96.1824	95.6602	95.5812	96.4548	96.4409	96.1502	89.2123	89.0611	95.7575	95.5841	94.7432	95.6478	95.46	89.2692	95.6992	96.1256	95.8688	95.219	95.8336	96.6413
GCA_001812775.1	89.1258	88.9855	89.0741	88.8192	88.9738	88.8896	88.8788	96.6489	88.9875	88.9396	89.0481	88.8608	88.8849	88.9774	88.9181	96.6511	96.5893	89.2939	89.2379	88.6573	89.1051	89.6431	96.4968	89.111	88.9682	89.2488	88.4568	88.8374	88.9613	88.9017
GCA_001812895.1	96.3766	95.6935	96.0099	95.2236	95.2252	95.3563	96.3362	89.6464	96.2269	96.297	95.0882	95.2621	96.053	96.0185	95.9857	89.6081	89.6284	96.4033	96.2346	94.5497	96.1775	96.0501	89.6048	96.4694	96.4172	96.1133	94.8329	95.4707	95.8063	95.7619	89.3587
GCA_001812975.1	95.5058	94.9519	95.2142	96.5463	95.9454	95.9808	95.638	89.0774	95.7459	95.5532	95.5671	96.0317	95.753	95.7348	95.829	89.3037	89.3328	95.3546	95.3128	94.7627	95.441	95.0251	89.3081	95.4614	95.62	95.409	95.282	97.3206	95.9024	95.8487	88.9572	95.3672
GCA_001813145.1	96.1197	95.6636	95.9833	95.5395	95.5786	95.7582	96.5561	89.3171	96.6186	96.6235	95.461	95.4889	96.5441	96.5363	96.3281	89.3525	89.2834	96.2998	96.0256	94.7796	96.1914	95.8426	89.3976	96.2359	96.9725	96.5133	95.1375	95.7753	96.1231	96.1167	89.0254	96.4392	95.7033
GCA_001813565.1	96.1194	95.6963	95.9928	95.4847	95.6093	95.7078	96.7409	89.2379	96.573	96.7899	95.4446	95.5616	96.5721	96.5623	96.338	89.3418	89.2684	96.3022	96.064	94.837	96.1001	95.8957	89.3181	96.3301	97.1733	96.5162	95.1912	95.7721	96.3745	96.2709	89.0598	96.3748	95.721	97.0761
GCA_001813685.1	94.9526	94.7248	94.8458	95.3659	95.3083	95.3905	95.1098	88.7363	95.1724	95.1284	94.8979	95.2834	95.1746	95.0401	95.2208	88.7887	88.8606	94.9616	94.8667	94.4436	94.9513	94.5931	88.8904	95.0544	95.0849	94.9641	98.6246	95.2782	95.1505	95.2305	88.5001	94.894	95.3085	95.2183	95.1376
GCA_001813725.1	95.5633	95.0247	95.3736	96.2983	95.9515	95.9212	95.7863	89.2067	95.8799	95.7756	95.6239	95.8949	95.9193	95.9068	96.0149	89.3065	89.2059	95.5933	95.4562	94.7928	95.5181	95.1388	89.1595	95.5495	95.7911	95.6857	95.3073	96.7661	95.9776	95.9499	88.8465	95.546	96.7501	95.8427	95.8707	95.3505
GCA_001813895.1	95.6162	94.9136	95.3965	95.7422	95.8179	95.9303	96.0117	89.1137	96.1522	95.9518	95.605	95.8241	96.0145	96.0107	96.1445	89.2343	89.1265	95.6809	95.3771	94.7733	95.2409	95.2337	89.2796	95.5377	96.0031	95.8459	95.3166	95.8613	96.3676	96.365	88.8979	95.6023	95.9028	96.072	96.1165	95.276	96.0181
GCA_001813965.1	89.0321	88.8018	88.8971	88.865	88.9298	88.7569	88.8414	97.2923	88.9183	88.7278	88.9554	88.8171	88.7075	88.8224	88.8289	97.2948	97.2315	89.3947	88.9891	88.5941	89.0361	89.4465	97.1983	88.8573	88.9152	89.1081	88.4933	88.8035	88.8429	88.8128	96.7981	89.1352	88.9117	88.8974	88.9596	88.4019	88.8087	88.7242
GCA_001814485.1	96.5431	96.1555	96.3045	95.2615	95.3295	95.3511	96.2306	89.2816	96.2218	96.3273	94.975	95.1791	96.1482	96.0999	95.9977	89.3382	89.354	96.3647	96.616	94.6642	96.4482	96.4157	89.3541	96.757	96.3199	96.1311	94.9416	95.4455	95.7501	95.7305	89.0133	96.2662	95.3361	96.2868	96.2908	94.9241	95.5315	95.4563	88.8436
GCA_001814645.1	95.5772	95.0124	95.3929	95.6957	95.7954	95.8703	96.1825	89.1919	96.1304	95.9386	95.6829	95.6503	96.1894	96.1969	96.0522	89.2363	89.1544	95.6697	95.3912	94.7411	95.4435	95.1537	89.3352	95.5414	96.0442	95.8029	95.2396	95.8244	96.2891	96.2679	89.0214	95.7012	95.8154	96.0965	96.0387	95.1958	95.9685	96.8822	88.8021	95.5343
GCA_001814995.1	95.2218	94.7432	95.0423	96.1558	95.9561	95.9459	95.3407	89.1407	95.4227	95.3647	95.387	96.0708	95.3537	95.4489	95.4918	89.2023	89.2008	95.0822	95.0577	94.5885	95.1732	94.8325	89.3301	95.0903	95.2973	95.209	95.2233	95.7422	95.4788	95.4192	89.0789	95.0838	95.855	95.4245	95.3897	95.1877	95.789	95.6	89.0215	95.0901	95.5229
GCA_001815155.1	95.2139	94.7361	95.0245	96.1311	95.9773	95.9622	95.3622	89.2851	95.3708	95.3485	95.3389	96.0901	95.3286	95.3675	95.4091	89.2397	89.2886	95.0909	95.0133	94.5435	95.1262	94.839	89.4365	95.0225	95.2853	95.1317	95.187	95.747	95.4893	95.4501	89.1409	95.0476	95.8865	95.4118	95.412	95.1416	95.8119	95.5888	89.1442	95.0376	95.534	99.9647
GCA_001815755.1	95.6703	95.1841	95.4376	95.7945	95.7997	95.9487	96.1195	89.0834	96.2317	96.0879	95.6996	95.8448	96.2307	96.228	96.1336	89.2218	89.1588	95.8533	95.494	94.8525	95.5298	95.2794	89.4542	95.6786	96.1164	95.9046	95.2923	95.9867	96.2719	96.2966	88.9966	95.7253	95.98	96.1286	96.3096	95.2482	95.9408	96.8557	88.8173	95.6134	96.9306	95.6775	95.6847
GCA_001836905.1	89.3944	89.1803	89.3613	89.0167	89.256	89.0695	89.2912	97.598	89.2615	89.2023	89.401	89.0364	89.1993	89.2858	89.2556	97.6747	97.8771	89.534	89.4868	88.8603	89.4548	89.8093	97.3687	89.1162	89.1982	89.4582	88.6952	89.1395	89.1555	89.1151	96.5396	89.6073	89.1687	89.2638	89.2176	88.7578	89.1883	89.083	97.1818	89.3028	89.1108	89.3354	89.4554	89.2451
GCA_001837265.1	95.3891	94.9533	95.2682	96.4261	95.8974	95.8652	95.5801	89.2147	95.6076	95.6132	95.5211	95.9917	95.6635	95.675	95.7641	89.3881	89.277	95.3379	95.2766	94.6734	95.3634	95.0198	89.2515	95.3528	95.5257	95.4197	95.2393	96.846	95.7674	95.7514	88.8637	95.3887	97.0566	95.5663	95.605	95.2592	96.5118	95.8029	88.8078	95.3226	95.7276	95.7776	95.7405	95.8526	89.124
GCA_001837295.1	95.2327	94.6391	95.2134	95.4502	95.3583	95.4365	95.4891	89.2472	95.6491	95.5256	95.9669	95.3515	95.5251	95.4531	95.5964	89.1907	89.0904	95.243	95.1253	94.5682	94.9763	94.8373	89.2933	95.2255	95.5428	95.3464	94.8637	95.6155	95.7634	95.9369	89.1176	95.2382	95.6071	95.635	95.6143	94.9046	95.8793	95.9198	88.8566	95.1595	95.8005	95.1914	95.2171	95.8143	89.149	95.6618
GCA_001914075.1	96.0875	95.6582	95.9219	95.4992	95.6212	95.7224	96.5034	89.1103	96.5668	96.7263	95.3999	95.5068	96.4916	96.4872	96.352	89.2505	89.2009	96.1871	95.9663	94.8179	96.0326	95.7928	89.4012	96.1397	96.8033	96.5427	95.1233	95.7635	96.3905	96.2747	89.0095	96.2226	95.6588	96.7152	96.7845	95.1671	95.7491	96.2259	88.8737	96.2041	96.0814	95.3936	95.3445	96.2733	89.2426	95.5925	95.6265
GCA_002386365.1	96.719	96.0702	96.365	95.3067	95.3109	95.3998	96.1897	89.3356	96.2477	96.3215	95.0902	95.3421	96.029	96.0362	96.002	89.3529	89.3152	96.4204	96.5382	94.7211	96.5601	96.3458	89.3629	97.9421	96.2055	96.032	95.0525	95.5553	95.7119	95.7102	88.9975	96.4572	95.5267	96.2472	96.2453	95.0794	95.6118	95.5097	88.9317	96.5097	95.5958	95.1644	95.1981	95.746	89.3462	95.4344	95.2735	96.0759
GCA_002861015.1	95.3966	94.9444	95.2162	96.3919	95.975	95.884	95.6671	89.1626	95.6975	95.6569	95.6072	95.9904	95.7402	95.7316	95.8595	89.2281	89.0783	95.3689	95.2756	94.7775	95.3528	95.0027	89.2468	95.3924	95.6088	95.4227	95.2041	96.5889	95.9002	95.8078	88.871	95.3836	96.7116	95.7454	95.6359	95.1849	96.4738	95.8826	88.9092	95.3088	95.9279	95.7517	95.7067	95.947	89.0746	96.7376	95.672	95.6658	95.4376
GCA_014846925.1	87.8668	87.7587	87.9102	87.9159	87.8397	87.7925	87.8759	91.0338	87.9293	87.8066	88.056	87.7925	87.8806	87.8763	87.7459	90.9921	90.8697	88.0076	87.7833	87.9345	87.966	87.8918	90.8799	87.7817	87.841	87.9075	87.5013	87.9063	87.7082	87.9404	90.8309	87.7788	87.8613	87.9445	87.9349	87.5071	87.9128	88.0137	91.0902	87.7649	87.8195	88.1018	88.1192	87.8928	91.0963	87.8779	87.8709	87.9021	87.8711
GCA_014894835.1	94.9743	94.6243	94.7973	95.2963	95.3154	95.4072	95.1389	88.7763	95.2569	95.0943	94.9672	95.2598	95.1669	95.0983	95.1912	88.852	88.8187	94.9456	94.8063	94.4696	94.948	94.5736	88.8012	95.0563	95.1027	94.9644	98.7647	95.1941	95.2041	95.1476	88.573	94.8295	95.2757	95.1524	95.2284	98.4477	95.2984	95.362	88.3298	94.9633	95.1963	95.1006	95.1226	95.2361	88.6943	95.2137	94.8935	95.1992	95.0753
GCA_014894895.1	95.0003	94.6459	94.8165	95.3231	95.3034	95.3702	95.0744	88.9747	95.2712	95.1213	94.9298	95.244	95.1572	95.0776	95.1485	88.8006	88.7106	94.9602	94.8471	94.4701	94.9532	94.6226	88.6883	95.0226	95.0767	94.9375	98.7398	95.1681	95.1784	95.2232	88.5764	94.8322	95.2534	95.1644	95.2181	98.4151	95.3171	95.3764	88.3857	94.9337	95.2399	95.1162	95.1189	95.2588	88.6679	95.1689	94.9516	95.1721	95.0748
GCA_015240415.1	95.58	95.1754	95.4936	95.8881	95.6139	95.6869	95.9193	89.2521	95.9276	95.9345	95.3364	95.5738	95.9401	95.8347	95.8962	89.3781	89.271	95.6381	95.4876	94.7206	95.523	95.0924	89.2326	95.685	95.8297	95.689	95.1503	96.3558	95.8087	95.7577	88.8217	95.521	96.1572	95.8415	95.7936	95.1986	96.1865	95.9156	88.8058	95.5129	95.9848	95.3176	95.3475	95.9927	89.1334	95.8928	95.5175	95.7962	95.6427
GCA_015259765.1	95.3324	94.8554	95.1465	96.6351	95.8816	95.9141	95.4983	89.3267	95.632	95.4183	95.5529	96.1062	95.4651	95.564	95.715	89.4339	89.3848	95.2063	95.1805	94.6531	95.3441	94.8233	89.3807	95.3081	95.4875	95.3116	95.2437	96.818	95.6591	95.6013	88.9688	95.3077	96.7709	95.6195	95.5432	95.3153	96.5173	95.8312	88.9951	95.1497	95.7487	95.8649	95.8375	95.8015	89.3497	96.5824	95.6455	95.4342	95.3606
GCA_015259835.1	95.101	94.6631	95.0026	96.1621	95.9921	95.9871	95.3981	88.9896	95.4264	95.2271	95.3808	96.2824	95.3547	95.3266	95.5264	89.098	88.9474	94.9719	94.9678	94.5816	95.0879	94.6855	89.239	95.1226	95.2659	95.1175	95.0991	95.7312	95.4256	95.4053	88.8007	95.1109	95.9722	95.4427	95.3932	95.0917	95.811	95.6303	88.7984	95.0392	95.4893	95.9	95.9017	95.6373	89.0862	95.8344	95.2838	95.2947	95.1761
GCA_015259845.1	88.6631	88.4714	88.5797	88.4461	88.5302	88.4863	88.5635	96.9289	88.4866	88.429	88.7128	88.3766	88.37	88.5018	88.6149	96.8497	96.8775	88.7793	88.6974	88.2914	88.624	89.1275	96.7737	88.3804	88.6374	88.7256	88.016	88.4552	88.541	88.4603	97.1896	88.8582	88.565	88.5769	88.5281	88.0833	88.5403	88.4279	97.221	88.6008	88.5192	88.627	88.7367	88.4839	96.8738	88.6087	88.5849	88.5006	88.5894
GCA_015259875.1	95.2383	94.7317	94.9663	96.5814	95.9258	95.9665	95.4501	88.9909	95.5531	95.3027	95.4439	96.1654	95.4491	95.4893	95.6616	89.1467	89.1164	95.0382	94.9859	94.6404	95.1879	94.6637	89.1087	95.1271	95.2898	95.18	95.1137	96.6201	95.5569	95.5903	88.9197	95.1316	96.699	95.4608	95.425	95.1384	96.4332	95.7106	88.7897	95.0455	95.6528	95.9164	95.9212	95.7338	88.8806	96.4445	95.4963	95.3212	95.2561
GCA_015259885.1	94.9898	94.61	94.9227	95.3459	95.187	95.2535	95.3221	88.7395	95.2381	95.2551	96.0456	95.3321	95.4437	95.4901	95.3008	88.9585	88.6623	94.9009	94.8937	94.4351	94.9932	94.5756	88.8718	95.0883	95.1778	95.0318	94.7253	95.303	95.5857	95.605	88.6134	94.9584	95.4391	95.5016	95.24	94.6583	95.4968	95.536	88.443	94.9765	95.7175	95.2137	95.216	95.6471	88.8108	95.2931	96.4302	95.329	95.0804
GCA_015259935.1	95.1729	94.7536	95.1041	96.1218	96.1874	96.0571	95.3974	89.127	95.4772	95.433	95.4026	96.2154	95.5625	95.5364	95.5617	89.3377	89.1798	95.1413	95.1156	94.6624	95.1808	94.9236	89.3673	95.1296	95.4102	95.2529	95.1039	95.8406	95.6035	95.5299	88.8558	95.0695	95.8932	95.6037	95.5361	95.1135	95.8844	95.689	88.9086	95.1693	95.6189	96.1124	96.0987	95.6648	89.2071	95.9031	95.3963	95.5052	95.1604
GCA_015259955.1	95.9181	95.4776	95.751	95.5995	95.5315	95.6769	96.2078	89.2447	96.0909	96.0124	95.4498	95.5519	96.0354	96.0133	95.8437	89.2496	89.1705	95.8504	95.7476	94.7305	95.8455	95.4349	89.4302	95.9877	96.0877	95.9579	95.0989	95.6359	95.9826	95.814	89.0303	95.8092	95.6306	96.1445	96.1203	95.0205	95.7335	96.0016	88.8152	95.8234	95.9292	95.39	95.3428	95.8511	89.1675	95.635	95.6495	96.1054	95.9049
GCA_015259965.1	95.3858	94.8025	95.1731	96.1979	96.1633	96.1188	95.507	89.0787	95.6411	95.4939	95.4129	96.459	95.5158	95.513	95.6684	89.2398	89.1706	95.3136	95.2101	94.6761	95.1408	94.9261	89.2862	95.3256	95.3529	95.3874	95.3418	95.928	95.6507	95.688	88.915	95.2148	96.0646	95.5336	95.5936	95.3231	95.968	95.731	88.6936	95.1681	95.7292	96.0317	96.0171	95.8157	89.0807	95.9917	95.2361	95.5318	95.354
GCA_015259985.1	95.2366	94.7299	95.1124	96.2491	96.2963	96.1215	95.4818	89.0735	95.5296	95.4883	95.4463	96.3795	95.4177	95.4967	95.5031	89.1469	89.0094	95.1359	95.035	94.7496	95.1355	94.8256	89.0973	95.3446	95.4517	95.2064	95.2064	95.8495	95.6071	95.623	88.7358	95.1458	95.8871	95.5147	95.5472	95.1441	95.9085	95.8672	88.8335	95.1138	95.7342	95.9555	95.9919	95.8069	89.0613	95.9862	95.3813	95.5444	95.3336
GCA_015259995.1	95.2363	94.6184	94.9954	96.3347	96.0293	96.0309	95.3721	89.2911	95.4472	95.2755	95.528	96.2777	95.4124	95.5303	95.6745	89.3722	89.3033	95.0968	95.1543	94.6593	95.2493	94.7721	89.3786	95.1766	95.3868	95.2228	95.209	95.9934	95.5741	95.5977	89.1153	95.104	96.0323	95.5026	95.4275	95.1603	96.0594	95.6601	89.0963	95.1141	95.7391	96.0028	95.9863	95.7266	89.3048	96.0929	95.3805	95.4169	95.2715
GCA_015260035.1	95.1878	94.7549	95.0768	96.1476	96.0945	96.1631	95.294	89.2189	95.4861	95.3379	95.416	96.1562	95.4576	95.4792	95.5033	89.2781	89.2407	95.1347	95.1124	94.6185	95.1318	94.8621	89.2353	95.1734	95.3473	95.2415	95.1531	95.8522	95.4916	95.5358	89.0138	95.1285	95.9297	95.426	95.4566	95.1898	95.8183	95.6699	88.9847	95.1001	95.5422	95.9804	95.9844	95.6355	88.9949	95.8723	95.317	95.3691	95.2076
GCA_015260055.1	95.5245	94.9227	95.3545	96.5238	96.2589	96.2064	95.7371	89.1087	95.6909	95.6512	95.7287	96.4941	95.6974	95.7018	95.83	89.1935	89.0169	95.2834	95.501	94.955	95.5101	95.1167	89.2317	95.5234	95.6601	95.5144	95.3952	96.4089	95.9096	95.8866	88.88	95.4185	96.2998	95.8009	95.7842	95.3746	96.2279	96.0548	88.8841	95.4648	95.976	96.3132	96.3566	95.9882	89.2155	96.3508	95.6405	95.7314	95.6272
GCA_015265395.1	94.8801	94.4875	94.8726	95.3041	95.219	95.3024	95.0963	89.1182	95.1057	95.1155	95.8916	95.2702	95.2805	95.3294	95.2025	89.0668	89.0543	94.8308	94.8075	94.4408	94.9223	94.5539	89.2063	94.9494	95.0533	95.0306	94.7421	95.311	95.4254	95.3179	89.0006	94.87	95.3319	95.1351	95.194	94.667	95.3394	95.3077	88.6936	94.8147	95.2496	95.0901	95.0879	95.3882	88.9925	95.3859	95.8809	95.0767	94.8852
GCA_018364315.1	95.2142	94.7321	95.0929	96.0992	96.0319	96.0084	95.4059	89.0475	95.4278	95.4886	95.4103	96.1572	95.4675	95.4543	95.5522	89.1799	89.1864	95.2138	95.1396	94.5873	95.1476	94.8512	89.2124	95.1602	95.3513	95.2739	95.2332	95.94	95.5972	95.5497	88.859	95.164	96.0068	95.5251	95.4821	95.1644	95.8253	95.6584	88.9359	95.1259	95.5654	96.4295	96.3824	95.6492	89.1988	95.7973	95.4542	95.3875	95.1626
GCA_018376475.1	87.7849	87.7654	87.9608	88.0165	87.991	87.8514	88.0524	90.9561	87.8271	87.8319	88.1429	87.7621	87.8565	87.9474	87.8077	91.0207	91.0454	87.9491	87.9967	87.6963	87.9687	88.1228	90.9689	87.8181	87.743	88.1448	87.5588	87.7949	87.8966	87.8245	90.9322	87.9238	87.8609	87.8485	87.9619	87.4839	87.7432	87.9422	91.1493	87.9204	87.8308	88.1025	88.0535	87.8283	91.1113	87.7831	87.9082	87.7762	87.9405
GCA_018378535.1	87.9895	87.8702	88.0148	87.9959	88.0451	88.0197	88.0845	91.3261	88.0584	88.0296	88.152	88.0098	87.9699	88.0742	87.9354	91.3847	91.3395	88.2164	87.9804	87.7787	88.1332	88.1651	91.2708	87.975	87.9513	88.1056	87.8155	87.9009	88.0618	87.9868	91.2195	88.1236	88.0018	88.0756	88.0442	87.6452	87.8999	88.0726	91.5251	88.0636	87.9995	88.2605	88.277	87.9649	91.3587	87.8759	88.0175	88.0441	88.0767
GCA_018381075.1	95.0501	94.6294	94.9548	96.5189	95.6451	95.7379	95.2178	89.1053	95.3173	95.1616	95.2153	95.8399	95.2908	95.299	95.4467	89.2556	89.1512	94.9533	94.9305	94.5022	95.0702	94.7633	89.3598	95.075	95.2247	95.1299	95.0501	96.1867	95.4292	95.2905	88.946	94.9695	96.1847	95.3112	95.2301	94.9085	95.966	95.4195	88.8449	94.9712	95.3533	95.675	95.654	95.4871	89.0792	96.1945	95.2714	95.1859	95.1214
GCA_900545375.1	89.2134	89.183	89.1008	88.8568	88.9067	88.8256	89.0524	97.6176	88.9549	88.8695	88.9599	88.793	88.7865	88.9386	88.9958	97.34	97.3666	89.4144	89.2318	88.5968	89.2579	89.7459	97.136	89.0736	89.1369	89.2067	88.4394	88.8044	88.7874	88.8383	96.3538	89.3307	88.8993	89.0416	88.8667	88.5659	88.8926	88.8536	97.1106	89.0712	88.8755	88.8393	88.9112	88.9172	97.3974	88.8713	88.7786	89.0168	89.1201
GCA_900755465.1	88.0355	87.8897	88.1605	88.0894	88.1017	87.8392	88.0732	91.243	87.957	88.091	88.104	88.0749	87.9349	88.1102	87.9414	91.281	91.294	88.1763	88.0721	87.8525	88.1073	88.2316	91.22	87.8792	87.8787	88.1161	87.6679	87.9818	88.1672	88.0571	91.1489	88.025	88.0352	88.0648	88.0738	87.8167	88.0479	87.8932	91.417	88.0683	88.1185	88.2337	88.1957	88.0058	91.3105	87.9947	88.0006	87.9659	87.9309
GCA_901875305.1	88.0257	87.9144	87.9852	88.1249	88.2005	87.9797	87.9738	91.2431	87.961	88.0261	88.149	88.0341	87.9168	87.9505	88.0256	91.245	91.1501	88.1709	88.0576	87.851	88.0983	88.1026	91.1408	87.8674	87.8719	87.9698	87.7526	87.9246	87.9106	88.0512	91.1439	88.0317	87.9565	87.9533	88.0117	87.6867	87.9751	88.0387	91.3497	87.9682	87.9644	88.0538	88.1365	88.0268	91.2378	87.9773	87.9549	87.9959	88.0794
GCA_902373285.1	88.1474	87.9677	88.0961	88.1972	88.2632	88.1606	88.1895	91.2616	88.019	88.1209	88.2991	88.1527	88.0843	88.2378	88.0256	91.3578	91.3728	88.2378	88.1674	88.0455	88.1669	88.2209	91.3109	88.0395	88.0878	88.2032	87.8817	88.2221	88.0058	88.0215	91.1817	88.2119	88.0736	88.0892	88.1073	87.8691	87.9851	88.1715	91.5031	88.1457	88.1125	88.2967	88.3359	88.1112	91.3894	88.1284	88.0641	88.0438	88.0494
GCA_902373395.1	94.174	94.3533	94.3517	94.4922	94.4497	94.3925	94.3298	88.7719	94.3611	94.3054	94.173	94.4629	94.2232	94.3751	94.4982	88.5722	88.595	93.8838	94.1835	95.6544	94.2525	93.9053	88.6848	94.2698	94.4194	94.165	94.187	94.3952	94.3496	94.363	88.3963	94.1434	94.4191	94.3082	94.3804	94.2139	94.3951	94.4428	88.4139	94.2245	94.3871	94.1792	94.3257	94.4321	88.7345	94.3592	94.2544	94.2773	94.3352
GCA_902373445.1	95.5044	95.0661	95.3302	95.837	95.7774	95.7736	95.6608	89.1412	95.6096	95.5343	95.302	95.8548	95.5462	95.6224	95.6624	89.1656	89.1655	95.3363	95.3684	94.5979	95.3615	95.1266	89.1381	95.4951	95.5567	95.3529	95.09	95.7618	95.7217	95.6606	88.7623	95.3614	95.8513	95.6327	95.6219	95.1469	95.7807	95.8606	88.7504	95.4065	95.7594	95.6299	95.6194	95.853	89.1473	95.859	95.4076	95.5689	95.5628
GCA_905206135.1	94.3974	94.5246	94.5518	94.4457	94.5311	94.4753	94.5938	88.7545	94.5895	94.5132	94.2188	94.5596	94.6447	94.6208	94.5639	88.781	88.7147	94.4147	94.403	95.4743	94.4774	94.1702	88.8272	94.5935	94.6277	94.3852	94.4369	94.4476	94.6086	94.5729	88.4964	94.3373	94.4055	94.5383	94.5831	94.4165	94.4878	94.5583	88.4073	94.4197	94.5935	94.364	94.3128	94.6172	88.6143	94.3972	94.2619	94.5348	94.4949
GCA_905206255.1	88.2952	88.3435	88.5356	88.1723	88.309	88.1524	88.1857	96.2391	88.1908	88.1851	88.266	88.1393	88.0695	88.2167	88.1775	96.16	96.133	88.3622	88.2929	88.2507	88.2792	88.7083	96.1755	88.334	88.0999	88.4077	87.7445	88.0705	88.0838	88.1724	95.5877	88.4318	88.218	88.2075	88.1658	87.7977	88.1559	88.3062	96.2339	88.2463	88.3295	88.3976	88.5837	88.2466	96.178	88.236	88.1111	88.1908	88.1399
GCA_905369905.1	95.0332	94.7343	95.0345	95.3902	95.3423	95.3232	95.2848	89.1959	95.2392	95.3299	95.8375	95.4084	95.5365	95.5837	95.2313	89.2468	89.1156	94.9671	94.8871	94.5889	94.9725	94.6096	89.2387	95.0425	95.177	95.1042	94.7664	95.4565	95.6306	95.7017	89.0787	94.9979	95.5246	95.3235	95.3386	94.7193	95.5527	95.516	88.8771	95.0509	95.4822	95.1636	95.1399	95.5815	89.036	95.4561	95.9588	95.4044	94.997
GCA_905369935.1	95.4039	94.9578	95.2624	95.7693	95.8738	95.8597	95.731	89.2589	95.9684	95.6438	95.2413	95.6656	95.7313	95.8929	95.7269	89.1019	89.0658	95.1968	95.1945	94.7804	95.2583	94.9332	89.2267	95.4775	95.8482	95.5659	95.0705	95.8486	95.99	96.0407	88.9933	95.479	95.8072	95.8099	96.0212	95.0647	95.9388	96.2439	88.7857	95.3563	96.162	95.5213	95.4644	96.3217	89.1561	95.6841	95.493	95.8947	95.5494
GCA_905370325.1	95.7162	95.0991	95.6238	95.7056	95.7286	95.8864	96.0561	89.1237	96.1207	96.0028	95.5133	95.7301	96.1045	96.1241	96.0344	89.2132	89.0064	95.6073	95.5098	94.8862	95.6121	95.1875	89.2546	95.7097	95.9792	95.8067	95.2197	95.8479	96.077	96.2466	88.6945	95.7142	95.7733	96.1833	96.1821	95.2423	95.8634	96.8136	88.7884	95.516	96.6272	95.5193	95.4952	96.6595	89.1556	95.7331	95.7365	96.1296	95.7515
GCA_905371495.1	95.1912	94.5799	94.9173	96.0238	95.9493	95.9845	95.327	88.9816	95.3477	95.2898	95.2299	95.9902	95.2634	95.3619	95.4284	89.0243	88.8802	94.8957	94.9421	94.637	95.132	94.8324	89.0658	95.1329	95.2569	95.0734	95.1113	95.8877	95.4632	95.5026	88.6432	95.0935	95.9692	95.4423	95.4061	95.0956	95.8027	95.5911	88.7177	94.9926	95.5101	95.8874	95.8673	95.5111	88.8698	95.8427	95.2321	95.3451	95.2201
GCA_905372185.1	95.7208	95.2453	95.5028	95.3938	95.6175	95.5106	96.2569	88.7301	96.1645	96.1362	95.2936	95.4111	96.0168	96.1041	95.8943	89.011	88.8871	95.7664	95.6368	94.5575	95.6761	95.3275	88.9133	95.8246	95.916	95.8977	94.872	95.584	95.9676	95.8362	88.5275	95.7704	95.5917	96.1238	96.0677	94.8131	95.5681	96.2167	88.4654	95.7169	96.1158	95.2677	95.2562	96.1249	88.7584	95.4693	95.3967	96.092	95.7213
GCA_905372905.1	95.0073	94.57	94.795	95.2926	95.136	95.2412	95.0921	88.6845	95.2477	95.3134	95.6324	95.3044	95.3299	95.3558	95.2536	88.9159	88.5217	94.8076	94.8054	94.3485	94.8834	94.507	88.7546	94.9478	95.1851	94.9949	94.7428	95.4366	95.5985	95.4091	88.3819	94.8561	95.5694	95.3455	95.2572	94.6523	95.4347	95.429	88.3568	94.8554	95.4409	95.0435	95.0579	95.5342	88.5644	95.4704	96.2927	95.1752	94.9834
P13C1_S183	96.1379	95.4716	95.9171	95.4201	95.5293	95.5486	96.5747	89.3796	96.3723	96.3092	95.3179	95.4206	96.1224	96.0517	96.2338	89.5582	89.4114	96.1898	95.9723	94.6928	95.9115	95.718	89.5047	96.2874	96.5181	96.2166	94.9644	95.6533	96.0848	95.9193	89.0823	96.3025	95.5691	96.5476	96.4531	95.0007	95.6643	95.6825	88.9233	96.0424	95.9067	95.2421	95.2634	96.0474	89.4561	95.5498	95.2993	96.34	96.1131
P17C1_S145	89.3414	89.3322	89.5194	89.2937	89.3427	89.2212	89.3035	97.4772	89.2954	89.3989	89.3762	89.2423	89.2772	89.4837	89.3503	98.1344	97.9821	89.6436	89.647	88.9216	89.4987	89.8951	97.5759	89.4084	89.3193	89.6465	88.7959	89.3096	89.354	89.2258	96.5636	89.7112	89.2671	89.4016	89.2991	88.9399	89.3686	89.3512	97.1525	89.5063	89.3482	89.2353	89.3024	89.2927	97.5751	89.3704	89.2147	89.2652	89.2933
P19C2_S149	78.9682	78.8692	78.8743	78.6626	78.9378	78.6683	78.8714	78.6792	78.8306	79.0606	78.7649	78.7506	78.7872	78.7273	78.8145	78.7426	78.6742	78.7619	78.7548	78.7685	78.9583	78.8748	78.658	78.9446	78.9485	78.9873	78.7848	78.8511	78.9074	79.0703	78.6266	78.9187	78.7503	79.3423	78.861	78.8837	78.8996	78.9494	78.7358	78.9881	78.9404	78.8062	78.7344	78.9052	78.6263	78.8145	78.9734	78.7979	78.8056
P19C5_S151	95.5627	94.9829	95.2854	96.4245	95.8933	95.8713	95.6968	89.0636	95.8403	95.6953	95.5417	95.9601	95.9078	95.8285	95.805	89.2175	89.26	95.4153	95.3461	94.7409	95.436	95.0944	89.3243	95.4575	95.6867	95.4736	95.2856	96.5625	95.8882	95.7469	88.8739	95.4594	96.5694	95.7587	95.7723	95.2104	96.4367	95.9604	88.7376	95.3348	95.8691	95.8086	95.8283	95.9662	89.1018	96.3914	95.6447	95.7483	95.4574
P20C2_S153	89.384	89.253	89.5719	89.2263	89.4989	89.4212	89.343	97.4955	89.2708	89.2942	89.3717	89.3209	89.2389	89.3525	89.2339	98.0063	97.9176	89.5824	89.4592	88.9779	89.4734	89.895	97.4441	89.345	89.2433	89.672	88.9192	89.2679	89.3348	89.3197	96.6649	89.7403	89.3269	89.3811	89.4447	88.7958	89.2765	89.2734	97.3001	89.3936	89.2915	89.3757	89.4691	89.1819	97.5452	89.2791	89.3082	89.2933	89.4138
P3C1_S174	94.1764	93.801	94.0608	94.6656	94.6556	94.564	94.3144	88.2545	94.3551	94.2505	94.1212	94.7027	94.4267	94.3979	94.4528	88.3334	88.1973	94.0195	94.1124	93.8455	94.2087	93.853	88.5236	94.1436	94.3227	94.1348	94.6782	94.4889	94.4046	94.4013	87.8746	94.0832	94.601	94.4346	94.4294	94.6889	94.6134	94.6093	87.9403	94.0961	94.428	94.4526	94.4355	94.49	88.2208	94.5162	94.1189	94.4377	94.1755
P3C3_S176	94.204	93.812	94.0688	94.69	94.6385	94.5558	94.3021	88.1311	94.4015	94.2705	94.0535	94.7007	94.391	94.4072	94.4025	88.2209	88.2365	93.9778	94.0895	93.821	94.1779	93.8053	88.5079	94.1864	94.3487	94.2103	94.6944	94.4694	94.4312	94.3567	87.9053	94.0722	94.5792	94.4477	94.3669	94.6228	94.5627	94.603	87.8289	94.0198	94.3833	94.3891	94.4222	94.5726	88.1598	94.503	94.0796	94.4152	94.127
P11B_S7_bin.3	95.3983	94.8578	95.2792	96.4814	96.1023	96.0133	95.6014	89.168	95.6347	95.59	95.4258	96.1054	95.6783	95.6649	95.8087	89.2519	89.1706	95.266	95.2813	94.7056	95.3883	94.9509	89.2855	95.2964	95.5908	95.3847	95.296	96.7091	95.8293	95.842	88.8517	95.2439	96.6725	95.6614	95.683	95.3033	96.482	95.9064	88.8008	95.2777	95.7729	95.9831	96.0339	95.9053	89.0338	96.2854	95.5702	95.5852	95.4122
P12S_S19_bin.43.1	89.699	89.401	89.5138	89.3486	89.4949	89.3485	89.8033	97.1129	89.4273	89.7073	89.5032	89.3975	89.5652	89.4584	89.499	96.8525	96.969	89.6191	89.8542	89.021	89.6082	90.0664	96.6507	89.519	89.6722	89.937	89.1067	89.4418	89.5843	89.5369	96.1048	89.8186	89.3907	89.5473	89.4601	89.1294	89.4591	89.5867	96.7318	89.6504	89.5945	89.3865	89.4505	89.4275	97.0558	89.448	89.4288	89.5795	89.7072
P13B_S9_bin.51.1	95.5519	94.6916	95.2824	96.2367	95.8146	95.5777	95.7357	89.5629	95.5711	95.5132	95.3535	95.9915	95.7267	95.9193	95.8934	89.7968	89.5789	95.1187	95.1758	94.6492	95.2803	94.893	89.6153	95.3411	95.4254	95.1972	95.2891	96.6359	95.8168	95.9231	89.2021	95.5042	96.5133	95.6501	95.6745	95.2863	96.4767	95.9604	89.0938	95.1574	95.8952	95.6089	95.7168	96.1967	89.5572	96.2435	95.7015	95.5376	95.3229
P13S_S20_bin.49.1	95.561	94.9713	95.3109	96.0875	95.6921	95.7212	95.8286	89.0827	95.7346	95.6361	95.479	95.6898	95.9841	96.0315	95.9594	89.2857	88.967	95.3694	95.2215	94.7529	95.4324	95.0751	89.2196	95.4332	95.7541	95.6301	95.0833	96.4384	96.0461	96.1433	88.696	95.2912	96.3682	95.8972	95.8545	95.0677	96.3516	96.1323	88.738	95.4036	96.0805	95.5066	95.4977	96.1388	89.1507	96.0783	95.6901	95.8969	95.519
P15S_S21_bin.70.1	79.5627	79.3073	79.5737	79.2933	79.7038	79.4033	79.7061	79.1569	79.5726	79.6012	79.3238	79.1462	79.0308	79.433	79.2555	NA	79.1385	NA	79.3943	79.3702	79.5466	79.4665	79.2227	80.0217	79.2383	79.3876	79.3255	79.3023	79.682	79.4989	78.889	79.9351	79.273	79.5264	79.573	79.5724	79.1626	79.425	79.2214	79.1568	79.3881	79.1925	79.2776	79.5185	NA	79.4118	79.4798	79.5759	79.7242
P16B_S11_bin.3.1	96.0925	95.7338	95.9458	95.7869	95.8192	95.6511	95.8935	89.094	95.927	95.9572	95.2513	95.645	95.8447	95.8088	95.7991	89.0751	89.0537	95.8667	96.0264	94.751	96.0802	95.7413	89.1409	96.1374	95.9255	95.7148	95.2288	95.7663	95.7946	95.6476	88.7538	95.7099	95.6942	95.7301	95.9493	95.2042	95.5891	95.6637	88.6019	95.9486	95.5194	95.5495	95.5374	95.794	89.1856	95.7099	95.3147	95.8469	96.1247
P16S_S22_bin.7.1	96.0477	95.7181	95.931	95.7303	95.748	95.6317	95.8235	89.2036	95.8839	95.864	95.2716	95.6125	95.7724	95.7824	95.7991	89.185	89.2398	95.8368	96.0695	94.6775	95.9935	95.7168	89.3627	96.1419	95.9137	95.6954	95.1834	95.7454	95.7324	95.6404	88.8328	95.7373	95.6744	95.799	95.853	95.1967	95.6701	95.587	88.8393	95.9938	95.4926	95.5449	95.5302	95.6961	89.3289	95.7014	95.2409	95.7969	96.1742
P2S_S12_bin.53.1	96.0487	95.2445	95.5941	95.3129	95.2837	95.4416	96.4264	88.9489	96.1434	96.3209	95.1615	95.2192	95.8713	95.9014	95.7844	89.0822	88.9504	95.695	95.6583	94.6595	95.8715	95.3889	89.0774	96.1132	96.2726	95.8436	94.8868	95.515	95.6392	95.7417	88.5414	95.9021	95.3244	95.9808	96.2443	94.8553	95.5585	95.7757	88.6919	95.6732	95.7516	95.0773	95.1674	95.5821	88.9726	95.2728	95.3152	96.1538	96.0303
P4B_S3_bin.2	96.2142	95.741	95.9799	95.5752	95.5108	95.6425	97.0745	89.1711	96.6542	96.5679	95.4108	95.4908	96.4499	96.46	96.3046	89.2598	89.1913	96.3143	96.0213	94.804	96.1025	95.7894	89.2928	96.2434	96.7736	96.3525	95.0932	95.79	96.0572	95.9715	88.9594	96.3159	95.7682	96.6024	96.7401	95.1056	95.8089	96.0837	88.8629	96.1636	96.1903	95.2687	95.3097	96.2157	89.3553	95.6492	95.6005	96.5515	96.1984
P4S_S14_bin.7	96.2028	95.7615	95.9863	95.55	95.5069	95.6447	97.0939	89.1887	96.6747	96.5877	95.3966	95.5032	96.4624	96.4218	96.322	89.359	89.2429	96.3599	96.0309	94.8108	96.1024	95.7843	89.3258	96.2254	96.7847	96.34	95.1043	95.778	96.0766	95.9281	88.9893	96.3217	95.7603	96.5748	96.7409	95.1435	95.7563	96.0831	88.8532	96.1641	96.116	95.2969	95.3361	96.1865	89.2362	95.6313	95.5616	96.5603	96.1796
P6B_S5_bin.55	96.1158	95.5557	95.8295	95.2831	95.331	95.3882	96.5615	89.557	96.3176	96.1506	95.1509	95.2509	96.1059	96.1222	96.0117	89.5997	89.5472	96.2057	95.935	94.5728	95.9037	95.5973	89.7666	96.0768	96.4604	96.0979	94.8048	95.4664	95.8322	95.6943	89.3427	96.1806	95.4812	96.4015	96.2806	94.8728	95.6156	95.648	89.2937	95.9301	95.6776	95.065	95.0601	95.8295	89.4701	95.3472	95.1812	96.2253	95.9721
P6S_S16_bin.19.1	96.1185	95.524	95.8276	95.2587	95.3339	95.3524	96.5986	89.5873	96.2982	96.2079	95.1758	95.2861	96.1613	96.1133	96.0212	89.5487	89.6095	96.142	95.9874	94.6151	95.9214	95.6	89.7275	96.0567	96.4265	96.0728	94.8079	95.4538	95.9197	95.6886	89.4267	96.0699	95.4396	96.4126	96.3957	94.8419	95.6209	95.6411	89.2203	95.9153	95.652	95.1022	95.1387	95.7425	89.6329	95.4322	95.1923	96.314	95.9912
[truncated: 55 more columns]
